# Supplementary material for: 4,5,7,8,17-Penta­hydr­oxy-14,18-dimethyl-6-methyl­ene-3,10-dioxapenta­cyclo­[9.8.0.01,7.04,19.013,18]nona­dec-14-ene-9,16-dione methanol solvate dihydrate
Source: Acta Crystallogr Sect E Struct Rep Online. 2009 Mar 28;65(Pt 4):o898–9. doi: 10.1107/S1600536809010502 (PMC2968991; doi:10.1107/S1600536809010502)
Supplement: Supplementary file 1 [file e-65-0o898-sup1.cif]

##############################################################################
###                                                                        ###
###        Electronic paper (Acta Crystallographica Section E)             ###
###                                                                        ###
##############################################################################
#                                                                            #
# This CIF contains the data in a paper accepted for publication in Acta     #
# Crystallographica Section E. It conforms to the requirements of Notes      #
# for Authors for Section E, and has been peer reviewed under the auspices   #
# of the IUCr Commission on Journals.                                        #
#                                                                            #
# Full details of the Crystallographic Information File format               #
# are given in the paper "The Crystallographic Information File (CIF):       #
# a New Standard Archive File for Crystallography" by S. R. Hall, F. H.      #
# Allen and I. D. Brown [Acta Cryst. (1991), A47, 655-685].                  #
#                                                                            #
# The current version of the core CIF dictionary is obtainable from          #
# ftp://ftp.iucr.org/pub/cif_core.dic. The current version number is 2.4.    #
#                                                                            #
# Software is freely available for graphical display of the structure(s) in  #
# this CIF.  For information consult the CIF home page http://www.iucr.org/  #
# cif/home.html                                                              #
#                                                                            #
# This file may be used for bona fide research purposes within the           #
# scientific community so long as proper attribution is given to the journal # 
# article from which it was obtained.                                        #
#                                                                            #
##############################################################################
                                             
data_global
_audit_creation_method     'form.cif (version 2.0)'
_journal_data_validation_number     ?
_journal_date_recd_electronic     2009-03-18
_journal_date_accepted     2009-03-22
_journal_name_full     'Acta Crystallographica, Section E'
_journal_year     2009
_journal_volume     65
_journal_issue      4
_journal_page_first     o898
_journal_page_last     o899
_journal_paper_category     QO
_journal_coeditor_code     AT2747
_publ_contact_author_name     'Prof. Fun, Hoong-Kun'
_publ_contact_author_address
;
      X-ray Crystallography Unit
      School of Physics
      Universiti Sains Malaysia
      11800 USM, Penang
      MALAYSIA
;
_publ_contact_author_email     'hkfun@usm.my'
_publ_contact_author_fax     '6 04 6579150'
_publ_contact_author_phone     '6 04 6533652'
_publ_section_title
;\
4,5,7,8,17-Pentahydroxy-14,18-dimethyl-6-methylene-3,10-\
dioxapentacyclo[9.8.0.0^1,7^.0^4,19^.0^13,18^]nonadec-14-ene-9,16-dione
methanol solvate dihydrate
;
loop_
    _publ_author_name
    _publ_author_footnote
    _publ_author_address
    'Chin Hoe Teh' ?
;
      School of Pharmaceutical Sciences
      Universiti Sains Malaysia
      11800 USM, Penang
      Malaysia
;
    'Siew Chin Teoh' ?
;
      X-ray Crystallography Unit
      School of Physics
      Universiti Sains Malaysia
      11800 USM, Penang
      Malaysia
;
    'Chin Sing Yeap' ?
;
      X-ray Crystallography Unit
      School of Physics
      Universiti Sains Malaysia
      11800 USM, Penang
      Malaysia
;
    'Kit Lam Chan'
;
      Additional correspondence author: e-mail: klchan@usm.my.
;
;     School of Pharmaceutical Sciences
      Universiti Sains Malaysia
      11800 USM, Penang
      Malaysia
;
    'Hoong-Kun Fun' ?
;     X-ray Crystallography Unit
      School of Physics
      Universiti Sains Malaysia
      11800 USM, Penang
      Malaysia
;
data_I
_audit_creation_method     SHELXL-97
_chemical_name_systematic
;
 4,5,7,8,17-pentahydroxy-14,18-dimethyl-6-methylene-3,10-dioxapentacyclo
[9.8.0.0^1,7^.0^4,19^.0^13,18^]nonadec-14-ene-9,16-dione methanol solvate
dihydrate
;
_chemical_name_common     ?
_chemical_formula_moiety     'C20 H24 O9, C H4 O, 2(H2 O)'
_chemical_formula_sum     'C21 H32 O12'
_chemical_formula_iupac     'C20 H24 O9, C H4 O, 2H2 O'
_chemical_formula_weight     476.47
_chemical_melting_point     ?
_symmetry_cell_setting     Orthorhombic
_symmetry_space_group_name_H-M     'P 21 21 21'
_symmetry_space_group_name_Hall     'P 2ac 2ab'
loop_
    _symmetry_equiv_pos_as_xyz
    'x, y, z'
    '-x+1/2, -y, z+1/2'
    '-x, y+1/2, -z+1/2'
    'x+1/2, -y+1/2, -z'
_cell_length_a     9.18170(10)
_cell_length_b     10.7806(2)
_cell_length_c     21.7817(3)
_cell_angle_alpha     90.00
_cell_angle_beta     90.00
_cell_angle_gamma     90.00
_cell_volume     2156.04(6)
_cell_formula_units_Z     4
_cell_measurement_reflns_used     9889
_cell_measurement_theta_min     2.41
_cell_measurement_theta_max     30.10
_cell_measurement_temperature     100
_exptl_crystal_description     'block'
_exptl_crystal_colour     'colourless'
_exptl_crystal_size_max     0.43
_exptl_crystal_size_mid     0.28
_exptl_crystal_size_min     0.11
_exptl_crystal_density_diffrn     1.468
_exptl_crystal_density_meas     ?
_exptl_crystal_density_method     'not measured'
_exptl_crystal_F_000     1016
_exptl_absorpt_coefficient_mu     0.121
_exptl_absorpt_correction_type     'multi-scan'
_exptl_absorpt_process_details     '(<i>SADABS</i>; Bruker, 2005)'
_exptl_absorpt_correction_T_min     0.9503
_exptl_absorpt_correction_T_max     0.9865
_exptl_special_details
;
The crystal was placed in the cold stream of an Oxford Cyrosystems
Cobra open-flow nitrogen cryostat (Cosier & Glazer, 1986) operating
at 100.0(1)K.
;
_diffrn_ambient_temperature     100
_diffrn_radiation_type     MoK\a
_diffrn_radiation_wavelength     0.71073
_diffrn_radiation_source     'fine-focus sealed tube'
_diffrn_radiation_monochromator     graphite
_diffrn_measurement_device_type
;
Bruker SMART APEXII CCD area-detector diffractometer
;
_diffrn_measurement_method     '\f and \w scans'
_diffrn_detector_area_resol_mean     ?
_diffrn_reflns_number     27636
_diffrn_reflns_av_R_equivalents     0.0334
_diffrn_reflns_av_sigmaI/netI     0.0224
_diffrn_reflns_theta_min     1.87
_diffrn_reflns_theta_max     30.12
_diffrn_reflns_theta_full     30.12
_diffrn_measured_fraction_theta_max     1.000
_diffrn_measured_fraction_theta_full     1.000
_diffrn_reflns_limit_h_min     -12
_diffrn_reflns_limit_h_max     12
_diffrn_reflns_limit_k_min     -15
_diffrn_reflns_limit_k_max     15
_diffrn_reflns_limit_l_min     -29
_diffrn_reflns_limit_l_max     30
_diffrn_standards_number     0
_diffrn_standards_interval_count     .
_diffrn_standards_interval_time     .
_diffrn_standards_decay_%     ?
_refine_special_details
;
 Refinement of F^2^ against ALL reflections.  The weighted R-factor wR and
 goodness of fit S are based on F^2^, conventional R-factors R are based
 on F, with F set to zero for negative F^2^. The threshold expression of
 F^2^ > 2sigma(F^2^) is used only for calculating R-factors(gt) etc. and is
 not relevant to the choice of reflections for refinement.  R-factors based
 on F^2^ are statistically about twice as large as those based on F, and R-
 factors based on ALL data will be even larger.
;
_reflns_number_total     3577
_reflns_number_gt     3352
_reflns_threshold_expression     >2sigma(I)
_refine_ls_structure_factor_coef     Fsqd
_refine_ls_matrix_type     full
_refine_ls_R_factor_all     0.0474
_refine_ls_R_factor_gt     0.0432
_refine_ls_wR_factor_gt     0.1191
_refine_ls_wR_factor_ref     0.1270
_refine_ls_goodness_of_fit_ref     1.092
_refine_ls_restrained_S_all     1.092
_refine_ls_number_reflns     3577
_refine_ls_number_parameters     307
_refine_ls_number_restraints     0
_refine_ls_hydrogen_treatment     constr
_refine_ls_weighting_scheme     calc
_refine_ls_weighting_details
         'calc w=1/[\s^2^(Fo^2^)+(0.0739P)^2^+1.2123P] where P=(Fo^2^+2Fc^2^)/3'
_atom_sites_solution_hydrogens     geom
_atom_sites_solution_primary     direct
_atom_sites_solution_secondary     difmap
_refine_ls_shift/su_max     0.000
_refine_ls_shift/su_mean     0.000
_refine_diff_density_max     1.080
_refine_diff_density_min     -0.457
_refine_ls_extinction_method     none
_refine_ls_extinction_coef     ?
_refine_ls_abs_structure_details     ?
loop_
    _atom_type_symbol
    _atom_type_description
    _atom_type_scat_dispersion_real
    _atom_type_scat_dispersion_imag
    _atom_type_scat_source
    'C' 'C' 0.0033 0.0000
                         'International Tables Vol C Tables 4.2.6.8 and 6.1.1.4'
    'H' 'H' 0.0000 0.0000
                         'International Tables Vol C Tables 4.2.6.8 and 6.1.1.4'
    'O' 'O' 0.0106 0.0000
                         'International Tables Vol C Tables 4.2.6.8 and 6.1.1.4'
_computing_data_collection     'APEX2 (Bruker, 2005)'
_computing_cell_refinement     'SAINT (Bruker, 2005)'
_computing_data_reduction     'SAINT (Bruker, 2005)'
_computing_structure_solution     'SHELXTL (Sheldrick, 2008)'
_computing_structure_refinement     'SHELXTL (Sheldrick, 2008)'
_computing_molecular_graphics     'SHELXTL (Sheldrick, 2008)'
_computing_publication_material
;
SHELXTL (Sheldrick, 2008) and PLATON (Spek, 2009)
;
loop_
    _atom_site_type_symbol
    _atom_site_label
    _atom_site_fract_x
    _atom_site_fract_y
    _atom_site_fract_z
    _atom_site_U_iso_or_equiv
    _atom_site_adp_type
    _atom_site_calc_flag
    _atom_site_refinement_flags
    _atom_site_occupancy
    _atom_site_disorder_assembly
    _atom_site_disorder_group
    O O1 0.1926(2) 0.29462(17) 1.07263(8) 0.0182(4) Uani d . 1 . .
    O O2 0.3034(2) 0.07030(16) 1.05042(8) 0.0175(4) Uani d . 1 . .
    H H2 0.3223 0.0997 1.0842 0.026 Uiso calc R 1 . .
    O O3 0.28241(19) -0.14352(15) 1.00393(7) 0.0117(3) Uani d . 1 . .
    H H3 0.2817 -0.0757 1.0210 0.018 Uiso calc R 1 . .
    O O4 0.22993(18) -0.17614(15) 0.90312(7) 0.0118(3) Uani d . 1 . .
    O O5 0.58130(19) -0.16373(15) 0.97902(7) 0.0129(3) Uani d . 1 . .
    H H5 0.6465 -0.2146 0.9843 0.019 Uiso calc R 1 . .
    O O6 0.5152(2) -0.13426(15) 0.77017(7) 0.0127(3) Uani d . 1 . .
    H H6 0.4834 -0.2045 0.7648 0.019 Uiso calc R 1 . .
    O O7 0.78562(19) -0.09069(17) 0.82090(8) 0.0147(3) Uani d . 1 . .
    H H7 0.8241 -0.1258 0.8501 0.022 Uiso calc R 1 . .
    O O8 0.74680(19) 0.14137(17) 0.77962(8) 0.0167(4) Uani d . 1 . .
    O O9 0.51228(19) 0.13846(15) 0.79549(7) 0.0126(3) Uani d . 1 . .
    C C1 0.3189(3) 0.22030(19) 0.89489(10) 0.0101(4) Uani d . 1 . .
    H H1A 0.4255 0.2249 0.8946 0.012 Uiso calc R 1 . .
    C C2 0.2671(3) 0.3479(2) 0.91422(11) 0.0130(4) Uani d . 1 . .
    C C3 0.2330(3) 0.3740(2) 0.97285(11) 0.0152(4) Uani d . 1 . .
    H H3A 0.2023 0.4536 0.9830 0.018 Uiso calc R 1 . .
    C C4 0.2431(3) 0.2802(2) 1.02085(11) 0.0133(4) Uani d . 1 . .
    C C5 0.3254(3) 0.1614(2) 1.00468(10) 0.0112(4) Uani d . 1 . .
    H H5A 0.4296 0.1810 1.0035 0.013 Uiso calc R 1 . .
    C C6 0.2803(2) 0.11364(19) 0.94038(10) 0.0093(4) Uani d . 1 . .
    C C7 0.3786(3) 0.00071(19) 0.92185(9) 0.0086(4) Uani d . 1 . .
    H H7A 0.4783 0.0189 0.9351 0.010 Uiso calc R 1 . .
    C C8 0.3392(2) -0.1308(2) 0.94491(9) 0.0094(4) Uani d . 1 . .
    C C9 0.4726(3) -0.21530(19) 0.93946(9) 0.0106(4) Uani d . 1 . .
    H H9A 0.4470 -0.2984 0.9542 0.013 Uiso calc R 1 . .
    C C10 0.5283(3) -0.2248(2) 0.87386(10) 0.0108(4) Uani d . 1 . .
    C C11 0.5208(3) -0.10845(19) 0.83436(9) 0.0094(4) Uani d . 1 . .
    C C12 0.6596(3) -0.0292(2) 0.84086(10) 0.0105(4) Uani d . 1 . .
    H H12A 0.6718 -0.0059 0.8840 0.013 Uiso calc R 1 . .
    C C13 0.6438(3) 0.0881(2) 0.80244(10) 0.0118(4) Uani d . 1 . .
    C C14 0.3716(3) 0.0779(2) 0.80774(10) 0.0104(4) Uani d . 1 . .
    H H14A 0.3327 0.0472 0.7687 0.012 Uiso calc R 1 . .
    C C15 0.2754(3) 0.1834(2) 0.82945(10) 0.0119(4) Uani d . 1 . .
    H H15A 0.1742 0.1576 0.8288 0.014 Uiso calc R 1 . .
    H H15B 0.2861 0.2540 0.8022 0.014 Uiso calc R 1 . .
    C C16 0.3828(3) -0.0312(2) 0.85175(10) 0.0094(4) Uani d . 1 . .
    C C17 0.2494(3) -0.1166(2) 0.84404(10) 0.0118(4) Uani d . 1 . .
    H H17A 0.1638 -0.0687 0.8332 0.014 Uiso calc R 1 . .
    H H17B 0.2669 -0.1779 0.8123 0.014 Uiso calc R 1 . .
    C C18 0.2638(3) 0.4474(2) 0.86586(12) 0.0194(5) Uani d . 1 . .
    H H18A 0.2506 0.5268 0.8850 0.029 Uiso calc R 1 . .
    H H18B 0.1846 0.4319 0.8381 0.029 Uiso calc R 1 . .
    H H18C 0.3540 0.4469 0.8436 0.029 Uiso calc R 1 . .
    C C19 0.1144(3) 0.0868(2) 0.94083(11) 0.0125(4) Uani d . 1 . .
    H H19A 0.0618 0.1637 0.9423 0.019 Uiso calc R 1 . .
    H H19B 0.0904 0.0377 0.9762 0.019 Uiso calc R 1 . .
    H H19C 0.0883 0.0423 0.9043 0.019 Uiso calc R 1 . .
    C C20 0.5852(3) -0.3310(2) 0.85366(11) 0.0154(5) Uani d . 1 . .
    H H20A 0.5908 -0.3992 0.8797 0.018 Uiso calc R 1 . .
    H H20B 0.6192 -0.3368 0.8136 0.018 Uiso calc R 1 . .
    O O10 0.9816(2) 0.5246(2) 0.75796(10) 0.0265(4) Uani d . 1 . .
    H H10 1.0588 0.5227 0.7390 0.040 Uiso calc R 1 . .
    C C21 0.9754(3) 0.6332(3) 0.79372(14) 0.0273(6) Uani d . 1 . .
    H H21A 0.8955 0.6276 0.8220 0.041 Uiso calc R 1 . .
    H H21B 0.9619 0.7037 0.7674 0.041 Uiso calc R 1 . .
    H H21C 1.0648 0.6424 0.8162 0.041 Uiso calc R 1 . .
    O O1W 0.9259(2) 0.8195(2) 0.91766(10) 0.0283(5) Uani d . 1 . .
    H H1W1 1.0216 0.8137 0.9173 0.042 Uiso d R 1 . .
    H H2W1 0.8959 0.7574 0.9371 0.042 Uiso d R 1 . .
    O O2W 0.8990(3) 0.3466(2) 0.84211(9) 0.0341(6) Uani d . 1 . .
    H H1W2 0.8346 0.2908 0.8221 0.051 Uiso d R 1 . .
    H H2W2 0.9261 0.4012 0.8161 0.051 Uiso d R 1 . .
loop_
    _atom_site_aniso_label
    _atom_site_aniso_U_11
    _atom_site_aniso_U_22
    _atom_site_aniso_U_33
    _atom_site_aniso_U_12
    _atom_site_aniso_U_13
    _atom_site_aniso_U_23
    O1 0.0210(9) 0.0187(8) 0.0150(8) 0.0028(7) 0.0020(7) -0.0043(7)
    O2 0.0321(10) 0.0119(7) 0.0086(7) 0.0001(7) 0.0005(7) -0.0005(6)
    O3 0.0158(8) 0.0101(7) 0.0092(7) 0.0001(6) 0.0037(6) 0.0008(5)
    O4 0.0128(7) 0.0118(7) 0.0108(7) -0.0035(6) -0.0018(6) 0.0019(6)
    O5 0.0141(8) 0.0127(7) 0.0121(7) 0.0033(6) -0.0032(6) -0.0012(6)
    O6 0.0206(8) 0.0112(7) 0.0063(6) -0.0015(7) 0.0009(6) -0.0017(5)
    O7 0.0134(8) 0.0162(8) 0.0146(7) 0.0044(7) 0.0038(6) 0.0033(6)
    O8 0.0171(9) 0.0142(7) 0.0187(8) -0.0025(7) 0.0036(7) 0.0023(6)
    O9 0.0142(8) 0.0098(7) 0.0136(7) -0.0001(6) 0.0011(6) 0.0032(6)
    C1 0.0122(9) 0.0079(8) 0.0102(9) 0.0010(7) 0.0000(8) 0.0003(7)
    C2 0.0134(10) 0.0084(9) 0.0173(10) 0.0004(8) -0.0002(8) 0.0008(8)
    C3 0.0159(11) 0.0111(9) 0.0186(11) 0.0014(8) 0.0004(9) -0.0026(8)
    C4 0.0139(11) 0.0100(9) 0.0159(10) 0.0005(8) -0.0012(8) -0.0036(8)
    C5 0.0152(10) 0.0090(9) 0.0093(9) 0.0017(8) -0.0001(8) -0.0021(7)
    C6 0.0113(9) 0.0073(8) 0.0093(8) 0.0015(8) -0.0011(7) -0.0009(7)
    C7 0.0107(9) 0.0080(8) 0.0071(8) 0.0001(7) -0.0005(8) -0.0001(7)
    C8 0.0102(9) 0.0105(9) 0.0075(8) -0.0004(8) 0.0010(7) -0.0001(7)
    C9 0.0141(10) 0.0088(8) 0.0088(8) 0.0002(8) 0.0002(8) 0.0002(7)
    C10 0.0142(10) 0.0093(8) 0.0089(9) 0.0000(8) 0.0001(8) -0.0006(7)
    C11 0.0135(10) 0.0085(8) 0.0063(8) 0.0000(8) -0.0001(8) -0.0007(7)
    C12 0.0134(10) 0.0094(9) 0.0088(8) 0.0001(8) 0.0000(8) -0.0001(7)
    C13 0.0158(11) 0.0100(9) 0.0097(9) -0.0014(8) 0.0013(8) -0.0020(7)
    C14 0.0128(10) 0.0103(9) 0.0081(9) -0.0009(8) -0.0012(8) 0.0008(7)
    C15 0.0151(10) 0.0112(9) 0.0094(9) -0.0001(8) -0.0015(8) 0.0013(7)
    C16 0.0130(10) 0.0080(9) 0.0072(8) -0.0012(8) -0.0015(7) 0.0003(7)
    C17 0.0132(10) 0.0128(10) 0.0094(9) -0.0018(8) -0.0015(8) 0.0003(7)
    C18 0.0282(13) 0.0100(9) 0.0199(11) 0.0022(9) -0.0016(10) 0.0030(8)
    C19 0.0107(10) 0.0120(9) 0.0147(10) 0.0004(8) 0.0005(8) -0.0008(8)
    C20 0.0230(12) 0.0115(10) 0.0116(9) 0.0034(9) 0.0007(9) -0.0010(8)
    O10 0.0200(10) 0.0323(11) 0.0272(10) -0.0057(9) -0.0002(8) 0.0013(8)
    C21 0.0211(13) 0.0325(14) 0.0283(13) 0.0028(12) 0.0014(11) -0.0004(12)
    O1W 0.0188(9) 0.0352(11) 0.0310(10) -0.0017(9) -0.0018(8) 0.0140(9)
    O2W 0.0531(15) 0.0298(11) 0.0195(9) -0.0224(11) 0.0129(10) -0.0082(8)
_geom_special_details
;
 All esds (except the esd in the dihedral angle between two l.s. planes)
 are estimated using the full covariance matrix.  The cell esds are taken
 into account individually in the estimation of esds in distances, angles
 and torsion angles; correlations between esds in cell parameters are only
 used when they are defined by crystal symmetry.  An approximate (isotropic)
 treatment of cell esds is used for estimating esds involving l.s. planes.
;
loop_
    _geom_bond_atom_site_label_1
    _geom_bond_atom_site_label_2
    _geom_bond_site_symmetry_2
    _geom_bond_distance
    _geom_bond_publ_flag
    O1 C4 . 1.229(3) ?
    O2 C5 . 1.414(3) ?
    O2 H2 . 0.8200 ?
    O3 C8 . 1.394(3) ?
    O3 H3 . 0.8200 ?
    O4 C8 . 1.440(3) ?
    O4 C17 . 1.449(3) ?
    O5 C9 . 1.431(3) ?
    O5 H5 . 0.8200 ?
    O6 C11 . 1.426(2) ?
    O6 H6 . 0.8200 ?
    O7 C12 . 1.402(3) ?
    O7 H7 . 0.8200 ?
    O8 C13 . 1.213(3) ?
    O9 C13 . 1.333(3) ?
    O9 C14 . 1.472(3) ?
    C1 C2 . 1.516(3) ?
    C1 C15 . 1.533(3) ?
    C1 C6 . 1.559(3) ?
    C1 H1A . 0.9800 ?
    C2 C3 . 1.345(3) ?
    C2 C18 . 1.503(3) ?
    C3 C4 . 1.458(3) ?
    C3 H3A . 0.9300 ?
    C4 C5 . 1.528(3) ?
    C5 C6 . 1.549(3) ?
    C5 H5A . 0.9800 ?
    C6 C19 . 1.551(3) ?
    C6 C7 . 1.568(3) ?
    C7 C8 . 1.547(3) ?
    C7 C16 . 1.566(3) ?
    C7 H7A . 0.9800 ?
    C8 C9 . 1.531(3) ?
    C9 C10 . 1.521(3) ?
    C9 H9A . 0.9800 ?
    C10 C20 . 1.333(3) ?
    C10 C11 . 1.523(3) ?
    C11 C12 . 1.541(3) ?
    C11 C16 . 1.562(3) ?
    C12 C13 . 1.523(3) ?
    C12 H12A . 0.9800 ?
    C14 C15 . 1.516(3) ?
    C14 C16 . 1.520(3) ?
    C14 H14A . 0.9800 ?
    C15 H15A . 0.9700 ?
    C15 H15B . 0.9700 ?
    C16 C17 . 1.542(3) ?
    C17 H17A . 0.9700 ?
    C17 H17B . 0.9700 ?
    C18 H18A . 0.9600 ?
    C18 H18B . 0.9600 ?
    C18 H18C . 0.9600 ?
    C19 H19A . 0.9600 ?
    C19 H19B . 0.9600 ?
    C19 H19C . 0.9600 ?
    C20 H20A . 0.9300 ?
    C20 H20B . 0.9300 ?
    O10 C21 . 1.408(4) ?
    O10 H10 . 0.8200 ?
    C21 H21A . 0.9600 ?
    C21 H21B . 0.9600 ?
    C21 H21C . 0.9600 ?
    O1W H1W1 . 0.8814 ?
    O1W H2W1 . 0.8396 ?
    O2W H1W2 . 0.9487 ?
    O2W H2W2 . 0.8533 ?
loop_
    _geom_angle_atom_site_label_1
    _geom_angle_atom_site_label_2
    _geom_angle_atom_site_label_3
    _geom_angle_site_symmetry_1
    _geom_angle_site_symmetry_3
    _geom_angle
    _geom_angle_publ_flag
    C5 O2 H2 . . 109.5 ?
    C8 O3 H3 . . 109.5 ?
    C8 O4 C17 . . 108.97(16) ?
    C9 O5 H5 . . 109.5 ?
    C11 O6 H6 . . 109.5 ?
    C12 O7 H7 . . 109.5 ?
    C13 O9 C14 . . 126.43(17) ?
    C2 C1 C15 . . 114.35(19) ?
    C2 C1 C6 . . 114.97(18) ?
    C15 C1 C6 . . 109.89(17) ?
    C2 C1 H1A . . 105.6 ?
    C15 C1 H1A . . 105.6 ?
    C6 C1 H1A . . 105.6 ?
    C3 C2 C18 . . 120.8(2) ?
    C3 C2 C1 . . 121.8(2) ?
    C18 C2 C1 . . 117.3(2) ?
    C2 C3 C4 . . 121.4(2) ?
    C2 C3 H3A . . 119.3 ?
    C4 C3 H3A . . 119.3 ?
    O1 C4 C3 . . 123.1(2) ?
    O1 C4 C5 . . 120.3(2) ?
    C3 C4 C5 . . 116.6(2) ?
    O2 C5 C4 . . 110.43(18) ?
    O2 C5 C6 . . 111.59(18) ?
    C4 C5 C6 . . 110.77(18) ?
    O2 C5 H5A . . 108.0 ?
    C4 C5 H5A . . 108.0 ?
    C6 C5 H5A . . 108.0 ?
    C5 C6 C19 . . 108.61(18) ?
    C5 C6 C1 . . 105.59(16) ?
    C19 C6 C1 . . 111.42(18) ?
    C5 C6 C7 . . 109.69(17) ?
    C19 C6 C7 . . 114.94(18) ?
    C1 C6 C7 . . 106.17(17) ?
    C8 C7 C16 . . 96.96(16) ?
    C8 C7 C6 . . 119.59(18) ?
    C16 C7 C6 . . 115.84(17) ?
    C8 C7 H7A . . 107.9 ?
    C16 C7 H7A . . 107.9 ?
    C6 C7 H7A . . 107.9 ?
    O3 C8 O4 . . 106.79(17) ?
    O3 C8 C9 . . 108.20(17) ?
    O4 C8 C9 . . 107.87(17) ?
    O3 C8 C7 . . 118.47(17) ?
    O4 C8 C7 . . 105.57(17) ?
    C9 C8 C7 . . 109.47(18) ?
    O5 C9 C10 . . 110.95(19) ?
    O5 C9 C8 . . 106.27(17) ?
    C10 C9 C8 . . 112.45(17) ?
    O5 C9 H9A . . 109.0 ?
    C10 C9 H9A . . 109.0 ?
    C8 C9 H9A . . 109.0 ?
    C20 C10 C9 . . 120.0(2) ?
    C20 C10 C11 . . 122.6(2) ?
    C9 C10 C11 . . 117.39(18) ?
    O6 C11 C10 . . 113.25(17) ?
    O6 C11 C12 . . 103.16(17) ?
    C10 C11 C12 . . 111.51(18) ?
    O6 C11 C16 . . 108.23(17) ?
    C10 C11 C16 . . 109.83(18) ?
    C12 C11 C16 . . 110.67(17) ?
    O7 C12 C13 . . 107.48(18) ?
    O7 C12 C11 . . 113.11(18) ?
    C13 C12 C11 . . 109.31(18) ?
    O7 C12 H12A . . 109.0 ?
    C13 C12 H12A . . 109.0 ?
    C11 C12 H12A . . 109.0 ?
    O8 C13 O9 . . 117.8(2) ?
    O8 C13 C12 . . 123.0(2) ?
    O9 C13 C12 . . 119.14(19) ?
    O9 C14 C15 . . 103.60(17) ?
    O9 C14 C16 . . 113.43(18) ?
    C15 C14 C16 . . 115.04(18) ?
    O9 C14 H14A . . 108.2 ?
    C15 C14 H14A . . 108.2 ?
    C16 C14 H14A . . 108.2 ?
    C14 C15 C1 . . 109.45(18) ?
    C14 C15 H15A . . 109.8 ?
    C1 C15 H15A . . 109.8 ?
    C14 C15 H15B . . 109.8 ?
    C1 C15 H15B . . 109.8 ?
    H15A C15 H15B . . 108.2 ?
    C14 C16 C17 . . 109.82(18) ?
    C14 C16 C11 . . 108.34(18) ?
    C17 C16 C11 . . 107.41(17) ?
    C14 C16 C7 . . 116.32(17) ?
    C17 C16 C7 . . 102.56(17) ?
    C11 C16 C7 . . 111.96(17) ?
    O4 C17 C16 . . 105.42(17) ?
    O4 C17 H17A . . 110.7 ?
    C16 C17 H17A . . 110.7 ?
    O4 C17 H17B . . 110.7 ?
    C16 C17 H17B . . 110.7 ?
    H17A C17 H17B . . 108.8 ?
    C2 C18 H18A . . 109.5 ?
    C2 C18 H18B . . 109.5 ?
    H18A C18 H18B . . 109.5 ?
    C2 C18 H18C . . 109.5 ?
    H18A C18 H18C . . 109.5 ?
    H18B C18 H18C . . 109.5 ?
    C6 C19 H19A . . 109.5 ?
    C6 C19 H19B . . 109.5 ?
    H19A C19 H19B . . 109.5 ?
    C6 C19 H19C . . 109.5 ?
    H19A C19 H19C . . 109.5 ?
    H19B C19 H19C . . 109.5 ?
    C10 C20 H20A . . 120.0 ?
    C10 C20 H20B . . 120.0 ?
    H20A C20 H20B . . 120.0 ?
    C21 O10 H10 . . 109.5 ?
    O10 C21 H21A . . 109.5 ?
    O10 C21 H21B . . 109.5 ?
    H21A C21 H21B . . 109.5 ?
    O10 C21 H21C . . 109.5 ?
    H21A C21 H21C . . 109.5 ?
    H21B C21 H21C . . 109.5 ?
    H1W1 O1W H2W1 . . 105.9 ?
    H1W2 O2W H2W2 . . 108.4 ?
loop_
    _geom_torsion_atom_site_label_1
    _geom_torsion_atom_site_label_2
    _geom_torsion_atom_site_label_3
    _geom_torsion_atom_site_label_4
    _geom_torsion_site_symmetry_1
    _geom_torsion_site_symmetry_2
    _geom_torsion_site_symmetry_3
    _geom_torsion_site_symmetry_4
    _geom_torsion
    _geom_torsion_publ_flag
    C15 C1 C2 C3 . . . . 148.4(2) ?
    C6 C1 C2 C3 . . . . 19.9(3) ?
    C15 C1 C2 C18 . . . . -35.2(3) ?
    C6 C1 C2 C18 . . . . -163.7(2) ?
    C18 C2 C3 C4 . . . . -176.8(2) ?
    C1 C2 C3 C4 . . . . -0.5(4) ?
    C2 C3 C4 O1 . . . . -168.7(2) ?
    C2 C3 C4 C5 . . . . 13.3(3) ?
    O1 C4 C5 O2 . . . . 13.0(3) ?
    C3 C4 C5 O2 . . . . -168.9(2) ?
    O1 C4 C5 C6 . . . . 137.2(2) ?
    C3 C4 C5 C6 . . . . -44.8(3) ?
    O2 C5 C6 C19 . . . . 63.6(2) ?
    C4 C5 C6 C19 . . . . -59.9(2) ?
    O2 C5 C6 C1 . . . . -176.83(19) ?
    C4 C5 C6 C1 . . . . 59.7(2) ?
    O2 C5 C6 C7 . . . . -62.8(2) ?
    C4 C5 C6 C7 . . . . 173.71(18) ?
    C2 C1 C6 C5 . . . . -48.1(2) ?
    C15 C1 C6 C5 . . . . -178.84(18) ?
    C2 C1 C6 C19 . . . . 69.6(2) ?
    C15 C1 C6 C19 . . . . -61.1(2) ?
    C2 C1 C6 C7 . . . . -164.58(18) ?
    C15 C1 C6 C7 . . . . 64.7(2) ?
    C5 C6 C7 C8 . . . . 83.5(2) ?
    C19 C6 C7 C8 . . . . -39.2(3) ?
    C1 C6 C7 C8 . . . . -162.86(18) ?
    C5 C6 C7 C16 . . . . -161.04(18) ?
    C19 C6 C7 C16 . . . . 76.2(2) ?
    C1 C6 C7 C16 . . . . -47.4(2) ?
    C17 O4 C8 O3 . . . . 154.14(17) ?
    C17 O4 C8 C9 . . . . -89.8(2) ?
    C17 O4 C8 C7 . . . . 27.2(2) ?
    C16 C7 C8 O3 . . . . -161.90(19) ?
    C6 C7 C8 O3 . . . . -36.9(3) ?
    C16 C7 C8 O4 . . . . -42.4(2) ?
    C6 C7 C8 O4 . . . . 82.6(2) ?
    C16 C7 C8 C9 . . . . 73.4(2) ?
    C6 C7 C8 C9 . . . . -161.50(18) ?
    O3 C8 C9 O5 . . . . -67.8(2) ?
    O4 C8 C9 O5 . . . . 176.98(16) ?
    C7 C8 C9 O5 . . . . 62.6(2) ?
    O3 C8 C9 C10 . . . . 170.59(18) ?
    O4 C8 C9 C10 . . . . 55.4(2) ?
    C7 C8 C9 C10 . . . . -59.0(2) ?
    O5 C9 C10 C20 . . . . 95.7(3) ?
    C8 C9 C10 C20 . . . . -145.4(2) ?
    O5 C9 C10 C11 . . . . -82.2(2) ?
    C8 C9 C10 C11 . . . . 36.6(3) ?
    C20 C10 C11 O6 . . . . 27.0(3) ?
    C9 C10 C11 O6 . . . . -155.1(2) ?
    C20 C10 C11 C12 . . . . -88.9(3) ?
    C9 C10 C11 C12 . . . . 89.0(2) ?
    C20 C10 C11 C16 . . . . 148.1(2) ?
    C9 C10 C11 C16 . . . . -34.0(3) ?
    O6 C11 C12 O7 . . . . -59.4(2) ?
    C10 C11 C12 O7 . . . . 62.5(2) ?
    C16 C11 C12 O7 . . . . -174.96(17) ?
    O6 C11 C12 C13 . . . . 60.3(2) ?
    C10 C11 C12 C13 . . . . -177.82(18) ?
    C16 C11 C12 C13 . . . . -55.3(2) ?
    C14 O9 C13 O8 . . . . 166.4(2) ?
    C14 O9 C13 C12 . . . . -16.6(3) ?
    O7 C12 C13 O8 . . . . -27.5(3) ?
    C11 C12 C13 O8 . . . . -150.6(2) ?
    O7 C12 C13 O9 . . . . 155.59(19) ?
    C11 C12 C13 O9 . . . . 32.5(3) ?
    C13 O9 C14 C15 . . . . 147.4(2) ?
    C13 O9 C14 C16 . . . . 22.0(3) ?
    O9 C14 C15 C1 . . . . -73.9(2) ?
    C16 C14 C15 C1 . . . . 50.4(3) ?
    C2 C1 C15 C14 . . . . 161.25(19) ?
    C6 C1 C15 C14 . . . . -67.7(2) ?
    O9 C14 C16 C17 . . . . -159.36(18) ?
    C15 C14 C16 C17 . . . . 81.6(2) ?
    O9 C14 C16 C11 . . . . -42.3(2) ?
    C15 C14 C16 C11 . . . . -161.36(18) ?
    O9 C14 C16 C7 . . . . 84.8(2) ?
    C15 C14 C16 C7 . . . . -34.2(3) ?
    O6 C11 C16 C14 . . . . -51.0(2) ?
    C10 C11 C16 C14 . . . . -175.06(18) ?
    C12 C11 C16 C14 . . . . 61.4(2) ?
    O6 C11 C16 C17 . . . . 67.6(2) ?
    C10 C11 C16 C17 . . . . -56.5(2) ?
    C12 C11 C16 C17 . . . . 179.97(17) ?
    O6 C11 C16 C7 . . . . 179.46(17) ?
    C10 C11 C16 C7 . . . . 55.4(2) ?
    C12 C11 C16 C7 . . . . -68.2(2) ?
    C8 C7 C16 C14 . . . . 161.50(19) ?
    C6 C7 C16 C14 . . . . 33.8(3) ?
    C8 C7 C16 C17 . . . . 41.6(2) ?
    C6 C7 C16 C17 . . . . -86.1(2) ?
    C8 C7 C16 C11 . . . . -73.2(2) ?
    C6 C7 C16 C11 . . . . 159.07(18) ?
    C8 O4 C17 C16 . . . . 1.0(2) ?
    C14 C16 C17 O4 . . . . -152.40(18) ?
    C11 C16 C17 O4 . . . . 89.98(19) ?
    C7 C16 C17 O4 . . . . -28.1(2) ?
loop_
    _geom_hbond_atom_site_label_D
    _geom_hbond_atom_site_label_H
    _geom_hbond_atom_site_label_A
    _geom_hbond_site_symmetry_A
    _geom_hbond_distance_DH
    _geom_hbond_distance_HA
    _geom_hbond_distance_DA
    _geom_hbond_angle_DHA
    _geom_hbond_publ_flag
    O1W H1W1 O4 1_665 0.8800 1.9400 2.810(2) 169.00 yes
    O2 H2 O2W 4_457 0.8200 1.8500 2.656(3) 169.00 yes
    O1W H2W1 O3 4_557 0.8400 2.0600 2.873(3) 163.00 yes
    O3 H3 O2 . 0.8200 1.7100 2.525(2) 171.00 yes
    O2W H1W2 O8 . 0.9500 2.0300 2.950(3) 164.00 yes
    O2W H2W2 O10 . 0.8500 1.9100 2.760(3) 179.00 yes
    O5 H5 O3 4_547 0.8200 1.9900 2.805(2) 172.00 yes
    O6 H6 O9 3_646 0.8200 2.1400 2.848(2) 144.00 yes
    O7 H7 O1W 1_545 0.8200 1.8400 2.653(3) 171.00 yes
    O10 H10 O7 3_756 0.8200 2.2900 3.011(3) 147.00 yes
    O10 H10 O8 3_756 0.8200 2.2300 2.911(3) 140.00 yes
    C1 H1A O9 . 0.9800 2.4800 2.936(3) 108.00 yes
    C1 H1A O1 4_557 0.9800 2.5600 3.507(3) 162.00 yes
    C7 H7A O5 . 0.9800 2.3800 2.856(3) 109.00 yes
    C12 H12A O1 4_557 0.9800 2.4700 3.168(3) 128.00 yes
    C17 H17A O10 3_646 0.9700 2.6000 3.428(3) 144.00 yes
    C17 H17B O6 . 0.9700 2.5000 2.929(3) 107.00 yes
    C19 H19B O2 . 0.9600 2.5600 2.957(3) 105.00 yes
