# Supplementary material for: 4,5,7,8,17-Penta­hydr­oxy-14,18-dimethyl-6-methyl­ene-3,10-dioxapenta­cyclo­[9.8.0.01,7.04,19.013,18]nona­dec-14-ene-9,16-dione methanol solvate dihydrate
Source: Acta Crystallogr Sect E Struct Rep Online. 2009 Mar 28;65(Pt 4):o898–9. doi: 10.1107/S1600536809010502 (PMC2968991; doi:10.1107/S1600536809010502)
Supplement: Supplementary file 2 [file e-65-0o898-Isup2.hkl]

# 
# h,k,l, Fc-squared, Fo-squared, sigma(Fo-squared) and status flag 
# 
data_I
_shelx_title ' nmr1_0m in P2(1)2(1)2(1) (100K)' 
_shelx_refln_list_code          4 
_shelx_F_calc_maximum      163.43 
_exptl_crystal_F_000      1016.00 
_reflns_d_resolution_high  0.7081 
 
loop_ 
 _symmetry_equiv_pos_as_xyz 
 'x, y, z' 
 '-x+1/2, -y, z+1/2' 
 '-x, y+1/2, -z+1/2' 
 'x+1/2, -y+1/2, -z' 
 
_cell_length_a     9.1817 
_cell_length_b    10.7806 
_cell_length_c    21.7817 
_cell_angle_alpha  90.000 
_cell_angle_beta   90.000 
_cell_angle_gamma  90.000 
 
_shelx_F_squared_multiplier     1.000 
 
loop_ 
 _refln_index_h 
 _refln_index_k 
 _refln_index_l 
 _refln_F_squared_calc 
 _refln_F_squared_meas 
 _refln_F_squared_sigma 
 _refln_observed_status 
   2   0   0    13383.68    14241.83    133.27 o 
   4   0   0    14511.40    15135.43    154.33 o 
   6   0   0      454.87      467.59      8.74 o 
   8   0   0     1975.24     1861.26     42.68 o 
  10   0   0       24.23       30.90      8.29 o 
   1   1   0     2853.84     2977.41     22.61 o 
   2   1   0     1164.76     1175.19      9.80 o 
   3   1   0     2984.99     3311.65     23.35 o 
   4   1   0       57.33       36.23      1.57 o 
   5   1   0     1100.91     1208.63     11.55 o 
   6   1   0       17.70       14.75      1.64 o 
   7   1   0      139.91      114.75      4.11 o 
   8   1   0      139.06      139.73      8.08 o 
   9   1   0       12.95       15.04      4.64 o 
  10   1   0       30.21       25.84      6.74 o 
  11   1   0      530.58      577.70     21.67 o 
  12   1   0        0.15        1.35      8.27 o 
   0   2   0     2802.76     3100.22     27.90 o 
   1   2   0       10.82       41.13      2.60 o 
   2   2   0        2.79        2.18      0.96 o 
   3   2   0    10764.43    11546.53     80.26 o 
   4   2   0     3044.03     3881.67     33.94 o 
   5   2   0      192.03      305.07      4.71 o 
   6   2   0      757.65      823.95     11.08 o 
   7   2   0     1391.36     1367.48     17.34 o 
   8   2   0      697.73      683.63     15.56 o 
   9   2   0       78.96       75.82      7.89 o 
  10   2   0        5.25       -3.79      4.60 o 
  11   2   0       28.51       43.98     16.65 o 
  12   2   0      251.30      260.66     20.58 o 
   1   3   0     1394.09     1487.81     11.05 o 
   2   3   0       76.58       70.02      1.97 o 
   3   3   0     2317.79     2441.21     20.72 o 
   4   3   0       14.60       15.22      1.18 o 
   5   3   0      880.61      988.58     16.11 o 
   6   3   0       30.74       29.12      2.52 o 
   7   3   0       60.37       63.49      4.15 o 
   8   3   0        0.76       -0.81      3.75 o 
   9   3   0      140.48      150.58     10.05 o 
  10   3   0       39.62       56.78     10.68 o 
  11   3   0      146.77      153.51     16.06 o 
  12   3   0        0.03        5.44      9.03 o 
   0   4   0    26710.15    26884.36    247.18 o 
   1   4   0     1212.48     1087.49     10.33 o 
   2   4   0     2126.58     2659.64     19.49 o 
   3   4   0      103.12      120.62      3.26 o 
   4   4   0     3667.56     4003.27     31.14 o 
   5   4   0      149.11      115.51      3.51 o 
   6   4   0      794.35      715.23     14.89 o 
   7   4   0      106.05      128.12      7.10 o 
   8   4   0      455.02      427.62     20.28 o 
   9   4   0       13.12       14.74      7.57 o 
  10   4   0        0.39        0.56      6.62 o 
  11   4   0      132.24      168.22     17.09 o 
  12   4   0      136.35      164.62     23.90 o 
   1   5   0       16.61        9.72      1.47 o 
   2   5   0      351.50      459.92      7.10 o 
   3   5   0       14.98        9.78      1.40 o 
   4   5   0     1422.55     1438.72     14.53 o 
   5   5   0      184.92      221.81      4.85 o 
   6   5   0      133.87       91.06      7.67 o 
   7   5   0       11.42       -2.89      3.57 o 
   8   5   0      457.23      373.82     15.12 o 
   9   5   0      262.77      240.46     13.21 o 
  10   5   0       19.08       18.01      8.38 o 
  11   5   0      230.86      261.77     20.37 o 
  12   5   0       12.73       12.50      9.38 o 
   0   6   0     4771.87     4361.45     55.15 o 
   1   6   0        6.71       25.84      2.22 o 
   2   6   0      540.39      406.82      6.58 o 
   3   6   0      622.77      714.73      8.59 o 
   4   6   0      120.42      119.36      3.14 o 
   5   6   0      313.96      299.10      7.08 o 
   6   6   0      908.62      905.14     22.82 o 
   7   6   0      267.42      225.38     11.76 o 
   8   6   0        0.61       -4.03      4.03 o 
   9   6   0       93.84       81.89      9.44 o 
  10   6   0       10.72       14.32      8.23 o 
  11   6   0      101.80      104.33     15.34 o 
   1   7   0      311.29      295.79      6.50 o 
   2   7   0      647.54      630.91      9.63 o 
   3   7   0       18.07       38.47      2.99 o 
   4   7   0      624.35      547.61      8.69 o 
   5   7   0      123.42      135.96      5.44 o 
   6   7   0        0.00       -0.14      1.95 o 
   7   7   0        0.14        4.67      4.44 o 
   8   7   0      299.87      306.26     15.00 o 
   9   7   0       13.35       21.51      6.54 o 
  10   7   0       21.12       12.75      6.63 o 
  11   7   0        0.55        2.29      7.37 o 
   0   8   0      194.20      200.32      8.83 o 
   1   8   0       71.87       53.26      4.21 o 
   2   8   0      443.13      406.41      9.53 o 
   3   8   0     2395.20     2452.91     28.97 o 
   4   8   0     1029.08     1026.69     18.98 o 
   5   8   0      435.99      423.61     13.07 o 
   6   8   0      395.21      372.65     10.46 o 
   7   8   0      141.31      121.48      9.18 o 
   8   8   0      870.33      769.87     24.64 o 
   9   8   0       26.59       29.42      7.67 o 
  10   8   0       26.85       21.49      7.03 o 
  11   8   0       93.25      102.91     16.00 o 
   1   9   0      136.14      110.72      6.35 o 
   2   9   0       32.42       37.13      4.02 o 
   3   9   0       95.87      111.23      6.53 o 
   4   9   0       10.87       14.35      3.88 o 
   5   9   0        6.04        1.34      3.03 o 
   6   9   0       57.50       58.41      8.96 o 
   7   9   0       63.23       63.62      8.97 o 
   8   9   0        3.94       12.47      7.08 o 
   9   9   0        0.12        7.44      5.95 o 
  10   9   0      177.55      212.94     15.85 o 
   0  10   0      173.48      165.52     10.68 o 
   1  10   0     2131.99     1970.73     27.05 o 
   2  10   0        0.40        1.02      2.44 o 
   3  10   0       16.95        9.64      3.62 o 
   4  10   0      107.07      127.58      8.70 o 
   5  10   0      244.55      249.85     12.18 o 
   6  10   0       60.82       79.18      7.02 o 
   7  10   0      143.13      161.06      8.20 o 
   8  10   0        0.09        0.57      7.67 o 
   9  10   0        0.32       -4.11      5.74 o 
   1  11   0      317.02      285.43      9.94 o 
   2  11   0      682.81      603.84     14.30 o 
   3  11   0      282.10      275.26     10.70 o 
   4  11   0        8.18        5.75      3.97 o 
   5  11   0      514.57      507.01     16.44 o 
   6  11   0        5.80        4.53      4.18 o 
   7  11   0      621.91      641.76     17.22 o 
   8  11   0      107.02      113.30     15.38 o 
   0  12   0       34.39       26.05      6.40 o 
   1  12   0       10.26        7.41      3.54 o 
   2  12   0        0.02        4.07      3.25 o 
   3  12   0        4.89       13.88      4.83 o 
   4  12   0     1559.03     1670.77     32.96 o 
   5  12   0       84.35       97.43      8.89 o 
   6  12   0      305.98      375.81     19.26 o 
   7  12   0      593.96      623.68     31.15 o 
   1  13   0        3.02        9.20      3.81 o 
   2  13   0       56.29       55.32      6.51 o 
   3  13   0      284.47      327.71     16.56 o 
   4  13   0        5.02       20.16      6.89 o 
   5  13   0      549.54      512.56     22.41 o 
   6  13   0      231.56      218.99     25.72 o 
   0  14   0      496.26      490.88     21.19 o 
   1  14   0        0.41        1.20      3.92 o 
   2  14   0        2.81        9.02      9.23 o 
   3  14   0       90.44       95.32     11.37 o 
   4  14   0       50.38       77.44     10.85 o 
   5  14   0        4.54        9.26      7.24 o 
   1  15   0        1.82       33.37     13.85 o 
   2  15   0        1.95       24.21     22.34 o 
   1   0   1     7670.74     8005.58     76.26 o 
   2   0   1     3930.09     3833.66     25.82 o 
   3   0   1      362.68      306.34      3.20 o 
   4   0   1     2679.65     2864.30     20.62 o 
   5   0   1      544.83      637.34      6.84 o 
   6   0   1      409.18      421.95      5.82 o 
   7   0   1     1362.32     1479.17     15.95 o 
   8   0   1       38.01       52.80      5.93 o 
   9   0   1       46.28       48.71      6.11 o 
  10   0   1       31.74       31.96      5.91 o 
  11   0   1       13.77       15.47      5.89 o 
  12   0   1        8.92        9.51     12.44 o 
   0   1   1        2.11       -0.67      0.67 o 
   1   1   1     7418.25     7723.15     43.74 o 
   2   1   1    14250.34    14751.27     71.41 o 
   3   1   1     4665.03     4943.87     24.97 o 
   4   1   1      211.43      247.93      2.63 o 
   5   1   1     1452.53     1495.21      9.01 o 
   6   1   1      805.46      810.38      6.76 o 
   7   1   1      369.30      394.12      5.13 o 
   8   1   1      976.48      942.22     13.94 o 
   9   1   1       41.53       32.40      4.02 o 
  10   1   1       71.46       69.05      5.87 o 
  11   1   1      161.25      168.56      9.70 o 
  12   1   1       80.01       82.37     12.92 o 
   0   2   1      436.69      448.81      4.88 o 
   1   2   1     1187.96     1257.96      6.84 o 
   2   2   1      587.91      604.54      3.91 o 
   3   2   1    11816.68    11649.15     64.28 o 
   4   2   1      485.13      511.36      4.87 o 
   5   2   1     3068.94     3367.84     18.67 o 
   6   2   1      101.61      120.90      2.64 o 
   7   2   1      376.65      435.64      6.39 o 
   8   2   1      294.30      263.70      6.75 o 
   9   2   1      818.60      882.36     15.95 o 
  10   2   1      181.48      205.35      9.73 o 
  11   2   1      178.83      201.52     12.99 o 
  12   2   1       10.38        8.77      8.92 o 
   0   3   1     1120.29     1312.80     11.09 o 
   1   3   1     1597.83     1850.67      9.78 o 
   2   3   1      789.89      846.55      5.47 o 
   3   3   1      219.87      174.72      2.04 o 
   4   3   1      258.38      300.96      4.62 o 
   5   3   1     1771.32     1879.49     13.19 o 
   6   3   1       83.40       77.48      2.64 o 
   7   3   1      153.32      155.58      4.13 o 
   8   3   1      113.38      103.69      5.74 o 
   9   3   1       18.32       22.85      4.56 o 
  10   3   1      419.82      431.57     15.60 o 
  11   3   1      293.24      295.60     14.44 o 
  12   3   1      229.69      260.72     14.86 o 
   0   4   1      268.75      410.62      5.35 o 
   1   4   1     2478.17     2837.46     14.60 o 
   2   4   1     3412.11     3475.24     17.28 o 
   3   4   1     7989.23     8437.02     42.61 o 
   4   4   1     3022.05     3289.92     18.45 o 
   5   4   1      533.90      554.85      5.99 o 
   6   4   1      591.01      546.88     10.10 o 
   7   4   1      446.59      420.69      8.53 o 
   8   4   1       91.31       96.44      5.41 o 
   9   4   1      150.42      151.30     12.27 o 
  10   4   1       64.34       68.16      8.13 o 
  11   4   1      233.11      247.90     13.85 o 
  12   4   1      136.94      147.93     12.37 o 
   0   5   1     2586.82     2350.25     18.60 o 
   1   5   1     1685.77     1967.51     12.05 o 
   2   5   1      575.07      647.31      5.61 o 
   3   5   1      664.22      567.96      4.92 o 
   4   5   1      631.47      586.35      5.73 o 
   5   5   1       51.47       80.31      2.15 o 
   6   5   1      425.43      383.18      9.82 o 
   7   5   1      133.89      126.25      5.71 o 
   8   5   1      179.56      138.95      7.21 o 
   9   5   1      164.15      150.30      9.91 o 
  10   5   1       22.53       24.71      7.54 o 
  11   5   1       84.14       84.49      9.72 o 
  12   5   1       91.13       88.91     10.61 o 
   0   6   1        0.95       11.45      1.60 o 
   1   6   1      295.15      248.27      3.76 o 
   2   6   1       75.83       75.62      2.55 o 
   3   6   1      157.75      155.08      2.80 o 
   4   6   1       70.63       65.86      2.09 o 
   5   6   1       91.59       91.96      3.29 o 
   6   6   1      337.88      361.86      6.84 o 
   7   6   1      239.55      221.45      8.38 o 
   8   6   1       88.23       67.26      5.91 o 
   9   6   1       77.87       61.38      6.12 o 
  10   6   1      132.65      112.11     10.05 o 
  11   6   1      173.77      169.01     12.44 o 
   0   7   1      473.64      454.18      7.65 o 
   1   7   1      165.95      144.40      3.74 o 
   2   7   1       75.82       68.65      2.37 o 
   3   7   1       43.27       51.87      2.24 o 
   4   7   1      272.81      270.00      4.27 o 
   5   7   1      431.55      425.62      6.97 o 
   6   7   1      784.38      750.33      8.90 o 
   7   7   1        8.10        5.74      3.41 o 
   8   7   1       32.01       27.53      4.72 o 
   9   7   1      127.18      120.02     10.64 o 
  10   7   1      140.83      135.08      9.81 o 
  11   7   1      397.81      430.17     18.41 o 
   0   8   1        1.36        8.12      2.09 o 
   1   8   1      531.68      542.85      7.68 o 
   2   8   1      634.22      560.34      7.34 o 
   3   8   1      674.68      730.12      8.50 o 
   4   8   1     2291.61     2163.68     19.49 o 
   5   8   1      230.37      197.10      6.59 o 
   6   8   1       87.98       85.39      4.11 o 
   7   8   1       92.38       98.39      4.60 o 
   8   8   1       33.25       27.27      5.26 o 
   9   8   1       27.02       24.18      5.28 o 
  10   8   1       25.22       25.80      5.73 o 
  11   8   1      311.58      355.51     27.94 o 
   0   9   1      362.51      372.37      9.48 o 
   1   9   1      467.55      484.98      8.01 o 
   2   9   1      134.27      138.76      4.56 o 
   3   9   1       10.55        9.94      2.25 o 
   4   9   1      673.67      645.22     11.77 o 
   5   9   1      328.66      329.89      8.40 o 
   6   9   1      224.91      212.88      7.09 o 
   7   9   1      634.81      654.07     12.84 o 
   8   9   1      151.39      152.70      9.69 o 
   9   9   1      139.54      133.69      8.29 o 
  10   9   1       20.59       26.91      5.78 o 
   0  10   1       55.18       68.43      8.48 o 
   1  10   1      728.98      728.37     11.59 o 
   2  10   1       89.57       88.50      4.56 o 
   3  10   1       55.76       45.20      3.42 o 
   4  10   1      867.91      795.33     13.89 o 
   5  10   1       89.93       95.73      5.57 o 
   6  10   1       50.27       51.41      4.72 o 
   7  10   1       89.49       81.46      5.71 o 
   8  10   1      174.40      176.80     10.13 o 
   9  10   1       29.44       28.50      5.80 o 
   0  11   1       62.71       40.00      5.42 o 
   1  11   1      392.69      404.24      8.58 o 
   2  11   1      106.08      109.24      4.93 o 
   3  11   1       17.94       12.48      2.79 o 
   4  11   1       77.63       78.95      5.55 o 
   5  11   1      204.47      235.65     11.99 o 
   6  11   1      489.83      505.16     11.51 o 
   7  11   1      263.07      258.82      7.85 o 
   8  11   1       72.94       94.52      8.59 o 
   0  12   1       30.30       34.64      5.03 o 
   1  12   1      209.95      211.75      6.66 o 
   2  12   1       25.86       25.65      3.19 o 
   3  12   1      198.66      185.37      7.36 o 
   4  12   1      149.86      118.45      6.80 o 
   5  12   1      648.99      655.62     13.88 o 
   6  12   1       14.25       14.95      4.83 o 
   7  12   1       52.47       46.92      7.36 o 
   0  13   1      258.67      248.53     10.60 o 
   1  13   1      162.28      181.23      7.18 o 
   2  13   1      209.27      204.41      8.45 o 
   3  13   1        6.46       10.63      3.46 o 
   4  13   1       73.43       68.37      7.30 o 
   5  13   1       23.70       29.23      5.68 o 
   6  13   1      246.88      267.27     14.03 o 
   0  14   1       14.10       21.72      5.96 o 
   1  14   1      315.21      314.36      8.72 o 
   2  14   1      154.02      165.98     10.28 o 
   3  14   1       70.09       81.49      7.98 o 
   4  14   1       68.58       79.57      7.89 o 
   5  14   1       78.15       95.01      9.60 o 
   0  15   1       66.42       94.93     13.75 o 
   1  15   1        3.65        3.50      5.53 o 
   2  15   1       31.70       60.62     13.29 o 
   0   0   2      970.56        0.33      0.69 o 
   1   0   2     3041.76     2894.54     23.48 o 
   2   0   2    19295.47    18371.30    132.14 o 
   3   0   2     8898.86     9079.34     53.79 o 
   4   0   2     1736.27     1571.78     11.57 o 
   5   0   2        2.77        6.93      1.06 o 
   6   0   2     1960.99     2034.50     16.86 o 
   7   0   2     2219.55     2290.10     24.81 o 
   8   0   2     1888.13     1856.32     37.90 o 
   9   0   2      522.02      540.00     15.48 o 
  10   0   2        8.08       13.80      4.76 o 
  11   0   2        8.84        3.49      5.66 o 
  12   0   2        0.00       10.92     13.00 o 
   0   1   2    22695.58    21302.49    373.74 o 
   1   1   2     6408.09     6509.13     30.82 o 
   2   1   2      334.72      324.88      2.85 o 
   3   1   2     4344.82     4515.65     22.40 o 
   4   1   2      178.82      234.80      2.61 o 
   5   1   2     2306.19     2434.18     13.89 o 
   6   1   2      190.14      236.62      3.05 o 
   7   1   2     1047.98     1120.34      9.75 o 
   8   1   2      406.99      423.06      9.05 o 
   9   1   2      149.96      130.31      6.36 o 
  10   1   2      103.38      101.64      6.36 o 
  11   1   2      148.78      181.81      9.91 o 
  12   1   2       38.30       15.34     11.89 o 
   0   2   2     9812.87    10000.92     61.34 o 
   1   2   2      201.92      237.49      2.18 o 
   2   2   2     5401.93     5129.44     23.89 o 
   3   2   2     5775.38     6036.27     32.39 o 
   4   2   2      229.95      235.25      3.23 o 
   5   2   2     1639.71     1630.50     11.58 o 
   6   2   2      169.92      163.90      2.94 o 
   7   2   2      632.06      615.91      7.47 o 
   8   2   2      186.94      194.00      6.08 o 
   9   2   2       93.85       90.37      5.90 o 
  10   2   2      183.89      215.80     10.07 o 
  11   2   2      131.45      135.05     10.56 o 
  12   2   2       50.27       39.93      7.90 o 
   0   3   2     5011.68     4907.26     31.92 o 
   1   3   2      133.09      204.03      2.28 o 
   2   3   2     1647.67     1806.03      9.86 o 
   3   3   2     2839.88     2743.19     14.84 o 
   4   3   2     7599.39     8205.62     45.45 o 
   5   3   2       90.29       89.58      3.13 o 
   6   3   2      931.55     1008.77      9.41 o 
   7   3   2      727.19      756.23      9.65 o 
   8   3   2       47.03       47.21      4.03 o 
   9   3   2      474.48      495.66     13.44 o 
  10   3   2       26.34       21.15      4.82 o 
  11   3   2      452.92      482.65     17.72 o 
  12   3   2       48.30       47.08      8.29 o 
   0   4   2      811.55      901.75      8.39 o 
   1   4   2       83.18      141.24      2.17 o 
   2   4   2     2263.10     2374.68     12.36 o 
   3   4   2     3583.13     3780.37     19.60 o 
   4   4   2     1722.89     1845.85     11.06 o 
   5   4   2       58.44       65.84      2.12 o 
   6   4   2      210.26      245.33      5.41 o 
   7   4   2       79.62       83.18      4.85 o 
   8   4   2      767.62      726.33     13.15 o 
   9   4   2       53.33       53.34      5.38 o 
  10   4   2      281.50      275.76     13.22 o 
  11   4   2      317.64      340.77     15.28 o 
  12   4   2        8.47        6.90      6.31 o 
   0   5   2     1630.19     1596.98     13.32 o 
   1   5   2     3351.98     3348.48     17.35 o 
   2   5   2       70.99      105.52      2.33 o 
   3   5   2      315.92      346.39      3.67 o 
   4   5   2      128.30      132.75      2.31 o 
   5   5   2      749.90      741.04      8.54 o 
   6   5   2       96.29      120.48      4.69 o 
   7   5   2       13.28        9.35      3.33 o 
   8   5   2      209.01      162.39      7.79 o 
   9   5   2      139.56      160.18      8.10 o 
  10   5   2       26.25       12.43      5.45 o 
  11   5   2      129.54      104.63     10.52 o 
  12   5   2        6.76        6.66      6.23 o 
   0   6   2      197.11      307.79      5.23 o 
   1   6   2      426.18      475.60      4.97 o 
   2   6   2      334.88      345.72      4.08 o 
   3   6   2     3022.58     2901.89     16.12 o 
   4   6   2      814.91      741.79      6.73 o 
   5   6   2       91.03      125.18      3.37 o 
   6   6   2      155.30      147.88      5.58 o 
   7   6   2       37.24       48.29      6.58 o 
   8   6   2      258.98      256.19      9.59 o 
   9   6   2      177.22      183.05      8.98 o 
  10   6   2       91.49       95.29      9.64 o 
  11   6   2      107.26      118.41     11.29 o 
   0   7   2      730.16      620.20      8.85 o 
   1   7   2      371.79      385.56      4.90 o 
   2   7   2       36.43       29.73      1.74 o 
   3   7   2      839.69      707.82      7.05 o 
   4   7   2      143.88      136.08      3.22 o 
   5   7   2      369.88      396.27      7.41 o 
   6   7   2        5.51        2.45      3.34 o 
   7   7   2       42.53       37.65      3.88 o 
   8   7   2       97.60      110.50      7.26 o 
   9   7   2      144.87      142.40      8.65 o 
  10   7   2       22.11       20.72      5.48 o 
  11   7   2       67.62       59.59     10.87 o 
   0   8   2      687.56      632.57      9.84 o 
   1   8   2      138.21      129.17      3.86 o 
   2   8   2     1206.29     1192.28     11.35 o 
   3   8   2       71.45       60.48      2.93 o 
   4   8   2      966.22     1005.11     12.50 o 
   5   8   2      125.39      118.77      5.38 o 
   6   8   2      130.74      143.43      4.64 o 
   7   8   2      690.59      685.48     12.08 o 
   8   8   2        4.76        6.95      3.70 o 
   9   8   2      345.93      332.54     13.19 o 
  10   8   2       55.00       43.27      6.82 o 
  11   8   2       79.35       94.53     21.21 o 
   0   9   2     2883.20     2589.74     29.64 o 
   1   9   2      179.22      151.32      4.78 o 
   2   9   2       36.44       43.39      3.59 o 
   3   9   2     2046.35     2001.96     19.18 o 
   4   9   2      662.96      607.69     11.42 o 
   5   9   2       10.39       12.28      3.02 o 
   6   9   2       56.33       65.54      4.14 o 
   7   9   2        1.65       -1.07      2.34 o 
   8   9   2       37.51       48.51      5.70 o 
   9   9   2        7.68        9.94      4.22 o 
  10   9   2       31.55       38.19      6.29 o 
   0  10   2       22.20       19.53      4.07 o 
   1  10   2      401.12      383.74      8.32 o 
   2  10   2      427.85      450.12      8.76 o 
   3  10   2      241.00      269.54      6.95 o 
   4  10   2       39.21       39.44      4.58 o 
   5  10   2       19.18       12.78      3.61 o 
   6  10   2      149.24      143.51      6.22 o 
   7  10   2       41.10       55.77      5.15 o 
   8  10   2      162.15      191.14     10.39 o 
   9  10   2      219.83      260.26     13.45 o 
   0  11   2      133.08      169.68      9.18 o 
   1  11   2       20.07       23.37      3.29 o 
   2  11   2      571.09      521.45     10.29 o 
   3  11   2       40.93       49.48      4.35 o 
   4  11   2       93.27       94.25      6.46 o 
   5  11   2       63.31       66.12      5.21 o 
   6  11   2      558.02      601.10     15.78 o 
   7  11   2      406.00      404.19     12.15 o 
   8  11   2      161.60      165.68     11.51 o 
   0  12   2       34.98       40.15      7.52 o 
   1  12   2      209.10      205.55      6.92 o 
   2  12   2      376.08      382.46      8.92 o 
   3  12   2       20.52       24.72      3.66 o 
   4  12   2      107.93      122.75      6.75 o 
   5  12   2       43.46       44.53      4.83 o 
   6  12   2      112.59      106.90      9.17 o 
   7  12   2        1.20        3.64      4.96 o 
   0  13   2       92.89      111.94      7.83 o 
   1  13   2      188.61      191.18      6.79 o 
   2  13   2      269.76      254.75      8.29 o 
   3  13   2       56.22       70.36      5.97 o 
   4  13   2      160.56      165.81      9.92 o 
   5  13   2       49.60       67.19      8.21 o 
   6  13   2      164.57      171.77     11.90 o 
   0  14   2      132.54      113.63      8.40 o 
   1  14   2      135.49      145.08      7.88 o 
   2  14   2      198.03      234.46     14.22 o 
   3  14   2      350.74      361.99     22.21 o 
   4  14   2       16.32       27.59      5.92 o 
   5  14   2      158.00      170.07     16.70 o 
   0  15   2       75.69      101.31     10.57 o 
   1  15   2       15.96       41.85      8.37 o 
   2  15   2       34.73       34.16      7.90 o 
   1   0   3     1048.81      936.48      7.82 o 
   2   0   3      219.23      281.76      7.96 o 
   3   0   3       90.97      198.46      3.19 o 
   4   0   3      454.52      472.17      5.43 o 
   5   0   3      620.72      613.60      6.65 o 
   6   0   3      549.62      545.50      6.87 o 
   7   0   3        3.11        1.89      1.76 o 
   8   0   3     2023.46     2046.25     32.15 o 
   9   0   3       62.43       58.35      6.55 o 
  10   0   3       89.14       76.00      7.70 o 
  11   0   3        0.00       -2.45      6.33 o 
  12   0   3       56.28       49.14     11.06 o 
   0   1   3      258.35      316.34      4.20 o 
   1   1   3     4777.45     4729.81     25.56 o 
   2   1   3      103.44       87.50      1.45 o 
   3   1   3     2756.93     2658.80     13.71 o 
   4   1   3     2747.28     2804.69     15.19 o 
   5   1   3     1237.67     1336.20      8.50 o 
   6   1   3       29.76       19.22      1.33 o 
   7   1   3     3746.66     3701.28     22.82 o 
   8   1   3      612.34      623.11      8.81 o 
   9   1   3       56.32       66.57      4.97 o 
  10   1   3       86.07       93.55      7.93 o 
  11   1   3      113.32      132.70      8.90 o 
  12   1   3       35.68       29.98      7.98 o 
   0   2   3    16525.77    15637.59     99.80 o 
   1   2   3       82.67       91.36      1.63 o 
   2   2   3      796.98     1010.87      7.25 o 
   3   2   3     2340.56     2295.97     13.15 o 
   4   2   3     1516.36     1528.23      9.72 o 
   5   2   3      327.05      381.86      4.75 o 
   6   2   3      282.56      285.53      4.34 o 
   7   2   3      107.82       91.59      3.00 o 
   8   2   3      209.91      249.15      5.82 o 
   9   2   3      194.56      169.10      8.36 o 
  10   2   3      649.80      651.85     16.22 o 
  11   2   3      255.89      272.12     11.81 o 
  12   2   3      241.57      277.48     14.73 o 
   0   3   3     1599.91     1450.80     11.43 o 
   1   3   3      552.80      547.57      4.14 o 
   2   3   3      124.95      135.82      1.93 o 
   3   3   3     5557.61     5914.76     28.72 o 
   4   3   3      747.59      675.60      5.64 o 
   5   3   3      382.04      383.29      4.97 o 
   6   3   3       50.50       43.59      2.15 o 
   7   3   3     1145.61     1160.93     13.04 o 
   8   3   3      373.30      336.32      7.94 o 
   9   3   3      113.36      113.68      5.97 o 
  10   3   3      338.11      371.00     12.59 o 
  11   3   3        5.57        7.94      5.48 o 
  12   3   3       18.06       13.28      6.64 o 
   0   4   3      168.51      143.00      3.14 o 
   1   4   3     7065.24     7276.16     34.24 o 
   2   4   3      558.15      493.93      4.12 o 
   3   4   3     1210.00     1270.56      8.29 o 
   4   4   3      709.24      694.42      6.03 o 
   5   4   3      591.94      612.90      6.38 o 
   6   4   3     1604.63     1477.79     17.09 o 
   7   4   3      570.44      573.91      9.81 o 
   8   4   3      154.85      165.21      6.64 o 
   9   4   3      298.84      313.58      9.08 o 
  10   4   3       45.98       40.98      6.80 o 
  11   4   3       67.86       86.29      9.63 o 
  12   4   3       17.14       18.56      7.07 o 
   0   5   3     2181.77     2563.11     30.87 o 
   1   5   3     1333.95     1439.29      9.31 o 
   2   5   3      275.39      244.89      3.09 o 
   3   5   3     1074.14     1124.03      7.63 o 
   4   5   3      612.49      548.49      5.24 o 
   5   5   3     1172.32     1069.79     10.80 o 
   6   5   3      490.59      534.55     11.96 o 
   7   5   3      772.50      690.44     11.28 o 
   8   5   3        1.41       -0.58      2.44 o 
   9   5   3       31.24       29.31      4.67 o 
  10   5   3       76.62       73.39      8.48 o 
  11   5   3       47.98       51.56      8.16 o 
  12   5   3      144.43      148.33     12.39 o 
   0   6   3        2.54        9.08      1.37 o 
   1   6   3      118.54      136.49      2.68 o 
   2   6   3     1894.31     1974.79     12.06 o 
   3   6   3      688.04      731.59      6.21 o 
   4   6   3      819.24      796.08      7.08 o 
   5   6   3      393.72      426.71      6.35 o 
   6   6   3       11.34       18.27      2.83 o 
   7   6   3      330.14      275.77      7.19 o 
   8   6   3       35.26       46.63      5.21 o 
   9   6   3      116.60      109.42      7.38 o 
  10   6   3       34.70       36.42      6.17 o 
  11   6   3       93.94      107.11     15.05 o 
   0   7   3      468.10      469.31      7.42 o 
   1   7   3      255.36      285.73      4.15 o 
   2   7   3      854.72      879.46      7.85 o 
   3   7   3      993.83      945.43      8.66 o 
   4   7   3     2098.63     2079.62     16.37 o 
   5   7   3      199.38      206.98      5.19 o 
   6   7   3      747.37      753.48     16.84 o 
   7   7   3       24.00       33.20      5.03 o 
   8   7   3       70.25       69.91      6.78 o 
   9   7   3      105.95      100.51      9.72 o 
  10   7   3      274.15      273.91     14.55 o 
  11   7   3      204.91      226.65     18.70 o 
   0   8   3     2695.33     2648.27     24.71 o 
   1   8   3      461.02      377.83      5.96 o 
   2   8   3     1117.96     1093.49     10.80 o 
   3   8   3      677.30      684.92      8.43 o 
   4   8   3      200.31      174.36      6.35 o 
   5   8   3      613.22      538.98     10.39 o 
   6   8   3      266.50      284.82      6.07 o 
   7   8   3       29.05       21.78      4.14 o 
   8   8   3       18.92       14.68      4.10 o 
   9   8   3       14.54       19.59      5.34 o 
  10   8   3      139.94      124.37     11.14 o 
   0   9   3       21.94       23.57      3.53 o 
   1   9   3      916.61      909.47     11.21 o 
   2   9   3      522.25      459.75      7.85 o 
   3   9   3     1396.40     1307.52     14.63 o 
   4   9   3      548.35      503.59     10.35 o 
   5   9   3      271.45      281.25      8.02 o 
   6   9   3      186.16      161.41      6.29 o 
   7   9   3       59.55       63.96      4.84 o 
   8   9   3       85.48       85.47      6.90 o 
   9   9   3       95.21       99.95      7.59 o 
  10   9   3      336.28      339.42     13.64 o 
   0  10   3       77.17       93.68      6.94 o 
   1  10   3      492.39      460.14      9.11 o 
   2  10   3      621.63      535.30      9.57 o 
   3  10   3       23.36       24.97      3.11 o 
   4  10   3      461.40      480.77     10.70 o 
   5  10   3      290.91      291.50      9.32 o 
   6  10   3      233.54      250.57     10.39 o 
   7  10   3      221.44      262.78      9.23 o 
   8  10   3      160.43      201.76     11.84 o 
   9  10   3       30.06       27.85      6.37 o 
   0  11   3     1294.99     1151.02     22.21 o 
   1  11   3      182.47      199.66      6.71 o 
   2  11   3       60.33       52.26      4.20 o 
   3  11   3      261.92      268.61     10.86 o 
   4  11   3      124.54      140.78      9.54 o 
   5  11   3       79.32       76.71      6.03 o 
   6  11   3      354.89      345.29      9.60 o 
   7  11   3       23.71       23.47      4.60 o 
   8  11   3      454.41      456.97     16.77 o 
   0  12   3      181.77      173.35      9.71 o 
   1  12   3      105.39      124.16      5.93 o 
   2  12   3       86.38      108.68      5.70 o 
   3  12   3      372.12      358.22     10.14 o 
   4  12   3      172.60      205.78      9.92 o 
   5  12   3      127.70      161.66      8.12 o 
   6  12   3       19.61       17.10      6.40 o 
   7  12   3      120.73      141.47     10.92 o 
   0  13   3      336.55      316.85     16.89 o 
   1  13   3       20.56       17.29      4.51 o 
   2  13   3       49.96       68.18      6.67 o 
   3  13   3      404.10      427.81     11.60 o 
   4  13   3        0.26        7.04      4.49 o 
   5  13   3      148.43      164.19     11.26 o 
   6  13   3      100.91      112.33     10.34 o 
   0  14   3        9.80       16.75      4.86 o 
   1  14   3        3.90       13.09      3.70 o 
   2  14   3       38.09       42.41      5.91 o 
   3  14   3      179.38      170.92     11.30 o 
   4  14   3       23.81       33.45      7.38 o 
   0  15   3       79.65       77.99     18.27 o 
   1  15   3       19.28       24.01      7.84 o 
   0   0   4        2.41       44.77      2.67 o 
   1   0   4     5105.73     5615.68     41.25 o 
   2   0   4     1350.31     1095.43      9.12 o 
   3   0   4      559.92      502.11      7.17 o 
   4   0   4     3171.80     3064.85     21.53 o 
   5   0   4      552.46      597.92      6.43 o 
   6   0   4      559.18      546.56      6.72 o 
   7   0   4       38.85       40.48      2.65 o 
   8   0   4       38.80       41.43      5.46 o 
   9   0   4     1751.15     1666.64     35.61 o 
  10   0   4        7.84       13.55      5.93 o 
  11   0   4      236.68      250.52     18.43 o 
  12   0   4       44.98       49.83     11.41 o 
   0   1   4     2065.98     2302.40     16.34 o 
   1   1   4      320.50      301.55      3.05 o 
   2   1   4     4828.70     4577.12     23.85 o 
   3   1   4      981.47     1012.09      6.25 o 
   4   1   4     2472.27     2540.96     14.17 o 
   5   1   4      121.78      114.41      2.16 o 
   6   1   4     1182.16     1144.71      8.26 o 
   7   1   4     1794.84     1817.43     14.70 o 
   8   1   4      240.50      272.81      6.66 o 
   9   1   4        4.35        6.09      3.15 o 
  10   1   4      750.79      759.93     16.26 o 
  11   1   4       67.47       62.64      7.04 o 
  12   1   4       35.49       20.71      7.79 o 
   0   2   4       23.93       40.56      1.65 o 
   1   2   4     4427.54     4192.58     19.86 o 
   2   2   4     2083.68     2215.89     12.03 o 
   3   2   4      137.31      105.62      2.15 o 
   4   2   4      345.67      394.78      4.02 o 
   5   2   4       98.90      130.66      2.34 o 
   6   2   4      179.88      179.85      3.52 o 
   7   2   4      584.78      529.75      7.03 o 
   8   2   4      907.41      924.33     11.79 o 
   9   2   4      108.47      113.58      7.38 o 
  10   2   4       75.17       62.45      7.36 o 
  11   2   4       45.30       56.96      6.90 o 
  12   2   4      164.95      173.84     14.82 o 
   0   3   4     2338.26     1988.68     14.81 o 
   1   3   4     4777.85     5092.99     24.34 o 
   2   3   4      201.33      148.04      2.21 o 
   3   3   4     5198.71     5179.87     24.88 o 
   4   3   4     3388.79     3692.02     21.97 o 
   5   3   4     1617.04     1682.48     12.15 o 
   6   3   4       22.92       16.71      1.77 o 
   7   3   4      373.18      361.76      6.97 o 
   8   3   4     1177.92     1168.51     19.73 o 
   9   3   4       99.96       97.28      5.71 o 
  10   3   4       30.93       25.40      5.34 o 
  11   3   4      170.73      180.23     11.94 o 
  12   3   4       70.08       81.55     10.01 o 
   0   4   4     5012.24     6245.71     43.03 o 
   1   4   4     6156.52     6492.59     30.93 o 
   2   4   4      465.51      481.08      4.12 o 
   3   4   4     1807.83     2052.94     12.32 o 
   4   4   4      136.43      176.56      4.57 o 
   5   4   4      751.68      863.58      7.20 o 
   6   4   4      769.76      751.00     10.55 o 
   7   4   4      564.54      555.56     10.11 o 
   8   4   4        7.56        6.46      2.50 o 
   9   4   4      258.45      238.23      8.53 o 
  10   4   4       40.02       39.09      6.00 o 
  11   4   4       60.16       65.58      8.73 o 
  12   4   4       77.49       89.73     12.47 o 
   0   5   4    12247.58    12015.45     79.98 o 
   1   5   4      489.04      527.11      4.82 o 
   2   5   4       65.12       49.37      1.64 o 
   3   5   4      319.58      332.68      3.58 o 
   4   5   4      823.29      840.92      6.98 o 
   5   5   4       24.39       19.79      1.53 o 
   6   5   4        3.88        2.62      1.82 o 
   7   5   4      515.72      466.38      9.47 o 
   8   5   4      782.20      746.53     15.41 o 
   9   5   4      305.56      306.82      9.28 o 
  10   5   4      287.18      266.22     13.61 o 
  11   5   4       89.01       85.80      9.75 o 
  12   5   4       91.56      102.54     13.45 o 
   0   6   4      272.05      354.56      6.57 o 
   1   6   4      290.01      365.09      4.23 o 
   2   6   4      728.60      725.62      6.11 o 
   3   6   4      166.22      155.57      2.72 o 
   4   6   4      897.21      916.70      7.81 o 
   5   6   4       38.72       33.84      1.74 o 
   6   6   4      763.40      722.53     13.43 o 
   7   6   4       83.79       75.62      4.99 o 
   8   6   4      235.47      280.77     10.88 o 
   9   6   4      197.92      173.40      9.63 o 
  10   6   4       49.87       45.48      6.31 o 
  11   6   4       43.90       57.09     10.42 o 
   0   7   4       17.66       22.68      2.20 o 
   1   7   4      505.31      457.49      5.32 o 
   2   7   4       94.06       89.11      2.66 o 
   3   7   4     1208.15     1168.96      9.93 o 
   4   7   4     2291.97     2346.35     18.20 o 
   5   7   4      443.87      430.70      9.59 o 
   6   7   4       71.88       69.44      6.96 o 
   7   7   4      148.70      191.57      9.32 o 
   8   7   4      121.52      147.38      8.95 o 
   9   7   4       52.10       41.90      6.13 o 
  10   7   4       64.15       60.84      7.37 o 
  11   7   4       45.36       34.22      8.97 o 
   0   8   4     1254.67     1148.53     14.72 o 
   1   8   4     2572.97     2556.55     20.31 o 
   2   8   4      320.35      372.76      5.80 o 
   3   8   4     1018.81      990.26     10.92 o 
   4   8   4     1554.99     1478.53     15.85 o 
   5   8   4       40.55       45.31      3.83 o 
   6   8   4      144.92      121.13      4.78 o 
   7   8   4      155.54      169.15      7.83 o 
   8   8   4      100.56      100.13      6.74 o 
   9   8   4      162.47      151.64     10.08 o 
  10   8   4       68.21       60.63      8.73 o 
   0   9   4      148.45      122.30      6.47 o 
   1   9   4      389.63      382.23      7.10 o 
   2   9   4      447.28      397.64      7.31 o 
   3   9   4     1776.06     1536.51     16.16 o 
   4   9   4       73.39       76.69      4.52 o 
   5   9   4      134.51      126.09      5.86 o 
   6   9   4      508.77      514.35     10.43 o 
   7   9   4       17.61        8.80      3.61 o 
   8   9   4        3.69        2.20      2.75 o 
   9   9   4      216.78      228.91     11.25 o 
  10   9   4       19.07        9.97      5.02 o 
   0  10   4      550.07      503.32     13.46 o 
   1  10   4       59.26       69.43      4.29 o 
   2  10   4        6.11        9.61      2.41 o 
   3  10   4      127.78      134.29      5.52 o 
   4  10   4      191.71      159.00      6.62 o 
   5  10   4      325.01      336.13     10.23 o 
   6  10   4       89.93      100.80      5.65 o 
   7  10   4      195.06      217.69      8.82 o 
   8  10   4      354.10      362.79     10.29 o 
   9  10   4       86.31       68.47      7.66 o 
   0  11   4        6.77        2.00      4.20 o 
   1  11   4      140.16      131.73      5.72 o 
   2  11   4      146.34      142.75      5.93 o 
   3  11   4      324.62      338.41      9.77 o 
   4  11   4       13.62       22.43      3.98 o 
   5  11   4      103.04       91.93      6.82 o 
   6  11   4      280.63      308.40     10.68 o 
   7  11   4        5.89        9.08      4.70 o 
   8  11   4      331.24      369.60     15.68 o 
   0  12   4        8.76       13.88      4.10 o 
   1  12   4       19.84       16.29      3.14 o 
   2  12   4       13.85       17.37      3.19 o 
   3  12   4       78.78       85.79      5.91 o 
   4  12   4      319.07      309.58     11.45 o 
   5  12   4       58.16       62.24      6.24 o 
   6  12   4       94.70       95.07     16.01 o 
   7  12   4      436.32      469.51     17.21 o 
   0  13   4        0.04        6.97      3.98 o 
   1  13   4      141.54      154.41      6.84 o 
   2  13   4      208.09      212.04     11.48 o 
   3  13   4      311.37      342.78     12.37 o 
   4  13   4       93.51       76.84     10.10 o 
   5  13   4       33.14       37.49      6.52 o 
   6  13   4       50.80       43.25      9.84 o 
   0  14   4      609.27      626.33     19.01 o 
   1  14   4        0.29       10.76      3.79 o 
   2  14   4      175.58      185.93     10.21 o 
   3  14   4       84.00      117.15      9.91 o 
   4  14   4      223.88      230.94     20.05 o 
   0  15   4        1.63       -3.66      7.23 o 
   1  15   4      209.27      253.91     13.54 o 
   1   0   5     1096.46      918.56     11.26 o 
   2   0   5      112.54      117.74      3.29 o 
   3   0   5       40.28       34.49      1.61 o 
   4   0   5     2416.01     2705.86     19.42 o 
   5   0   5       52.04       51.02      2.06 o 
   6   0   5      500.23      461.57      6.27 o 
   7   0   5       13.79       16.13      2.01 o 
   8   0   5      214.76      204.23      6.18 o 
   9   0   5       17.31       12.39      6.24 o 
  10   0   5      174.99      188.57     15.30 o 
  11   0   5        1.11       -4.49      5.98 o 
  12   0   5        4.67        8.73     12.79 o 
   0   1   5      883.38     1090.71     11.10 o 
   1   1   5    10242.18    10166.63     55.67 o 
   2   1   5      227.56      257.42      2.79 o 
   3   1   5     1878.44     1670.36      9.59 o 
   4   1   5      102.44      158.04      2.41 o 
   5   1   5      320.50      364.71      4.06 o 
   6   1   5      391.26      383.23      4.35 o 
   7   1   5      890.42      912.40      8.67 o 
   8   1   5      683.51      660.73     10.88 o 
   9   1   5      180.36      187.38      8.09 o 
  10   1   5      395.22      405.68     11.90 o 
  11   1   5       41.35       29.53      6.77 o 
  12   1   5      235.89      265.52     16.12 o 
   0   2   5     1310.75     1462.09     11.78 o 
   1   2   5     3338.96     3578.55     17.36 o 
   2   2   5     1124.30     1186.28      7.48 o 
   3   2   5      258.00      297.83      3.46 o 
   4   2   5     1068.06     1153.18      8.02 o 
   5   2   5      590.41      449.33      4.61 o 
   6   2   5      154.04      148.35      2.79 o 
   7   2   5      136.36      118.92      3.22 o 
   8   2   5      503.80      478.10     10.15 o 
   9   2   5      175.45      162.28      8.59 o 
  10   2   5      112.52      118.87     10.49 o 
  11   2   5       14.16       11.28      4.64 o 
  12   2   5      102.19       89.99     10.01 o 
   0   3   5      670.88      817.77     11.60 o 
   1   3   5     8665.09     8220.42     38.75 o 
   2   3   5       75.62      121.72      2.06 o 
   3   3   5      297.32      291.17      3.65 o 
   4   3   5     2996.87     3201.15     18.99 o 
   5   3   5      773.16      839.85      7.66 o 
   6   3   5      436.15      485.02      6.47 o 
   7   3   5      626.08      602.18     10.45 o 
   8   3   5      165.74      142.27      5.17 o 
   9   3   5      880.71      920.98     15.59 o 
  10   3   5       53.57       51.78      6.38 o 
  11   3   5      210.45      188.14     10.48 o 
  12   3   5       62.68       82.66      9.74 o 
   0   4   5     5544.74     5828.94     42.75 o 
   1   4   5     1596.27     1643.48     10.14 o 
   2   4   5      767.79      808.47      6.57 o 
   3   4   5       41.21       46.21      1.48 o 
   4   4   5      661.95      671.05      5.35 o 
   5   4   5      242.88      212.32      3.87 o 
   6   4   5      211.83      221.25      5.70 o 
   7   4   5       54.85       50.10      3.76 o 
   8   4   5      313.47      284.89      6.64 o 
   9   4   5       20.18       23.80      3.84 o 
  10   4   5        0.32        2.11      3.91 o 
  11   4   5       15.60       19.01      6.19 o 
  12   4   5       12.79        8.66      7.56 o 
   0   5   5       96.47       74.61      2.83 o 
   1   5   5     2261.47     2623.20     14.84 o 
   2   5   5      477.09      542.05      5.19 o 
   3   5   5      142.24      179.47      2.70 o 
   4   5   5      136.69      170.02      2.60 o 
   5   5   5      529.93      579.20      7.49 o 
   6   5   5      126.33      130.01      5.73 o 
   7   5   5     1196.47     1121.11     17.49 o 
   8   5   5      100.77      108.08      5.37 o 
   9   5   5        1.98        1.35      3.42 o 
  10   5   5        0.33        0.16      4.35 o 
  11   5   5        6.76        5.57      6.59 o 
  12   5   5      176.39      203.10     16.83 o 
   0   6   5      463.47      440.28      7.52 o 
   1   6   5      918.86      948.99      8.50 o 
   2   6   5      197.85      203.53      3.15 o 
   3   6   5      831.70      729.84      6.62 o 
   4   6   5     1198.54     1195.16      9.35 o 
   5   6   5      223.14      239.20      4.24 o 
   6   6   5      532.47      487.86     12.77 o 
   7   6   5      171.82      155.95      8.23 o 
   8   6   5       39.59       44.74      5.94 o 
   9   6   5       79.79       86.58      6.74 o 
  10   6   5       27.73       18.80      5.26 o 
  11   6   5       23.68       13.93      7.56 o 
   0   7   5      332.37      290.35      6.77 o 
   1   7   5     1703.86     1750.59     11.99 o 
   2   7   5      919.86      979.37      8.71 o 
   3   7   5     1478.17     1498.36     11.41 o 
   4   7   5     1558.87     1591.65     13.94 o 
   5   7   5     2587.60     2652.86     22.92 o 
   6   7   5      138.29       86.53      5.96 o 
   7   7   5      435.63      417.06     12.99 o 
   8   7   5      240.90      232.82     10.78 o 
   9   7   5       53.64       50.40      6.70 o 
  10   7   5       62.71       72.42      7.95 o 
  11   7   5      193.63      201.74     16.49 o 
   0   8   5       88.23      108.76      5.02 o 
   1   8   5      481.84      456.13      6.96 o 
   2   8   5      203.75      232.68      4.49 o 
   3   8   5      451.43      418.42      6.89 o 
   4   8   5      360.21      264.41      6.27 o 
   5   8   5       54.68       69.15      4.39 o 
   6   8   5      212.90      205.73      8.08 o 
   7   8   5       17.98       25.88      4.25 o 
   8   8   5       33.66       38.25      5.48 o 
   9   8   5       86.85       64.72      7.49 o 
  10   8   5      257.56      264.13     12.97 o 
   0   9   5      231.89      187.50      7.61 o 
   1   9   5     1013.57     1056.44     12.27 o 
   2   9   5      310.91      286.39      5.99 o 
   3   9   5      666.52      592.42      9.29 o 
   4   9   5       46.09       43.78      3.74 o 
   5   9   5      436.87      411.14      9.55 o 
   6   9   5      179.93      180.52      6.37 o 
   7   9   5      344.85      326.19     16.15 o 
   8   9   5       34.51       41.93      5.98 o 
   9   9   5       16.31        6.28      4.50 o 
  10   9   5      212.48      202.56     12.38 o 
   0  10   5     1518.03     1418.75     24.09 o 
   1  10   5     1408.69     1245.82     17.01 o 
   2  10   5      127.39      134.35      5.27 o 
   3  10   5      684.59      675.91     12.01 o 
   4  10   5       50.72       67.47      4.88 o 
   5  10   5      583.55      543.88     12.32 o 
   6  10   5      166.50      175.27      7.23 o 
   7  10   5      135.77      137.36      8.87 o 
   8  10   5       80.21       89.45      6.39 o 
   9  10   5       38.22       35.09      6.64 o 
   0  11   5      127.72      126.81      7.94 o 
   1  11   5       71.72       69.91      4.58 o 
   2  11   5      160.96      172.20      6.42 o 
   3  11   5      412.60      385.18     10.00 o 
   4  11   5      118.86      123.67      9.75 o 
   5  11   5      236.45      275.78     12.22 o 
   6  11   5      373.85      351.83     11.31 o 
   7  11   5      169.20      182.36     11.50 o 
   8  11   5       20.46        8.48      5.21 o 
   0  12   5      380.23      380.94     12.91 o 
   1  12   5      253.34      246.61      7.73 o 
   2  12   5       19.85       19.80      3.36 o 
   3  12   5      286.18      272.32      9.80 o 
   4  12   5      177.28      189.22     12.78 o 
   5  12   5      250.92      241.15     17.73 o 
   6  12   5      372.31      393.31     15.51 o 
   7  12   5       19.83       22.92      6.22 o 
   0  13   5       46.71       70.14      8.09 o 
   1  13   5      105.58      105.88      6.39 o 
   2  13   5      178.41      175.00      8.26 o 
   3  13   5      104.07      107.26      8.98 o 
   4  13   5      184.99      189.58     11.48 o 
   5  13   5        4.75       11.66      4.95 o 
   6  13   5      139.34      132.81     10.80 o 
   0  14   5       47.79       65.24     10.51 o 
   1  14   5      442.53      481.89     17.36 o 
   2  14   5       40.15       48.14      7.75 o 
   3  14   5        9.98        9.19      5.62 o 
   4  14   5       35.77       49.20     10.99 o 
   0  15   5        3.73       18.95     20.20 o 
   0   0   6     1737.44     1887.80     25.42 o 
   1   0   6     6590.19     6816.83     54.12 o 
   2   0   6     3854.35     3599.35     39.84 o 
   3   0   6     3752.07     4317.07     30.38 o 
   4   0   6     1007.43     1009.55      9.84 o 
   5   0   6     1357.77     1325.52     12.41 o 
   6   0   6      551.98      544.17      7.03 o 
   7   0   6        0.01        2.13      1.78 o 
   8   0   6       28.08       25.85      3.98 o 
   9   0   6       14.42       17.43      5.66 o 
  10   0   6       38.42       40.88      9.09 o 
  11   0   6       11.83        3.43     12.66 o 
  12   0   6       23.86       18.50     10.29 o 
   0   1   6     5523.08     5926.02     44.38 o 
   1   1   6      444.04      400.71      4.05 o 
   2   1   6     4483.33     4554.64     23.51 o 
   3   1   6      480.28      483.86      4.37 o 
   4   1   6     2929.90     2931.16     15.74 o 
   5   1   6      103.16       98.95      2.10 o 
   6   1   6      389.09      357.99      4.33 o 
   7   1   6      442.22      446.74      6.42 o 
   8   1   6      491.38      484.37      9.17 o 
   9   1   6      184.75      194.55      8.30 o 
  10   1   6      492.14      511.75     13.41 o 
  11   1   6      104.95      108.84     10.86 o 
  12   1   6      156.68      163.59     13.33 o 
   0   2   6      473.16      617.98      6.75 o 
   1   2   6      569.10      662.25      5.71 o 
   2   2   6      887.30      891.14      6.37 o 
   3   2   6       64.59      130.89      3.19 o 
   4   2   6     1561.55     1551.61     10.55 o 
   5   2   6      226.99      274.23      3.82 o 
   6   2   6       99.71      132.60      2.90 o 
   7   2   6      654.55      617.06     10.11 o 
   8   2   6      428.70      418.14      9.69 o 
   9   2   6       76.55       75.14      5.16 o 
  10   2   6       43.36       56.38      6.43 o 
  11   2   6       92.69       92.57      8.18 o 
  12   2   6       13.53        1.75      5.77 o 
   0   3   6     5879.73     6779.58     48.75 o 
   1   3   6     6560.78     7047.41     39.94 o 
   2   3   6      734.97      817.63      6.09 o 
   3   3   6       30.25       38.70      1.59 o 
   4   3   6      663.17      577.74      5.73 o 
   5   3   6       68.02       45.11      1.76 o 
   6   3   6      993.08      983.77     12.02 o 
   7   3   6      158.85      131.59      5.01 o 
   8   3   6      447.74      430.77     10.02 o 
   9   3   6       10.31        6.98      3.09 o 
  10   3   6       99.41      112.77      8.22 o 
  11   3   6       22.94       29.62      7.46 o 
  12   3   6      152.32      181.79     16.10 o 
   0   4   6     5502.84     5749.58     40.27 o 
   1   4   6      115.08       74.23      1.92 o 
   2   4   6      239.85      213.37      2.87 o 
   3   4   6      145.82      203.79      2.96 o 
   4   4   6       52.05       46.15      2.01 o 
   5   4   6      840.16      906.63      8.90 o 
   6   4   6       87.14      106.83      4.48 o 
   7   4   6      571.52      528.93     11.80 o 
   8   4   6      117.10      151.63      7.14 o 
   9   4   6      289.23      288.62      9.69 o 
  10   4   6      326.12      350.51     14.12 o 
  11   4   6       64.73       55.40      9.53 o 
  12   4   6       34.86       31.89      8.96 o 
   0   5   6      895.06      941.67      9.81 o 
   1   5   6      415.95      386.74      4.34 o 
   2   5   6      761.47      781.93      6.45 o 
   3   5   6      120.45      123.74      2.36 o 
   4   5   6      588.23      539.17      5.25 o 
   5   5   6      189.29      188.34      4.64 o 
   6   5   6      663.13      679.98     11.19 o 
   7   5   6      132.93      115.18      7.02 o 
   8   5   6      187.47      172.73      7.87 o 
   9   5   6      559.69      554.77     13.62 o 
  10   5   6      750.63      761.51     18.91 o 
  11   5   6      104.55       86.90     11.69 o 
   0   6   6      158.15      116.48      3.64 o 
   1   6   6      207.22      168.45      3.05 o 
   2   6   6       81.16      106.21      2.47 o 
   3   6   6     1531.85     1620.43     11.20 o 
   4   6   6     1081.50     1003.02      9.05 o 
   5   6   6      258.18      245.77      4.63 o 
   6   6   6      776.17      772.05     13.53 o 
   7   6   6       58.38       41.50      5.08 o 
   8   6   6      500.93      459.37     18.05 o 
   9   6   6      219.80      260.08     14.61 o 
  10   6   6      149.75      143.77      9.66 o 
  11   6   6      165.16      164.08     14.71 o 
   0   7   6      353.97      321.30      6.92 o 
   1   7   6     1329.27     1315.47     10.26 o 
   2   7   6     1233.56     1138.30      9.92 o 
   3   7   6      570.95      538.69      6.19 o 
   4   7   6      165.84      174.66      4.58 o 
   5   7   6      613.72      576.28      8.42 o 
   6   7   6      432.54      372.21     10.54 o 
   7   7   6      109.75      106.04      7.52 o 
   8   7   6      196.49      221.59     10.58 o 
   9   7   6       45.97       35.04      5.00 o 
  10   7   6      247.98      246.78     15.73 o 
  11   7   6       84.45       82.11     12.19 o 
   0   8   6        3.67        3.81      1.87 o 
   1   8   6      532.71      556.04      7.16 o 
   2   8   6     1011.22     1056.18     11.72 o 
   3   8   6      621.82      590.99      8.16 o 
   4   8   6      220.79      200.18      5.56 o 
   5   8   6      276.86      213.36      6.81 o 
   6   8   6      144.25      135.62      6.94 o 
   7   8   6       26.01       35.14      5.22 o 
   8   8   6       32.53       43.70      5.72 o 
   9   8   6      172.55      183.83     12.13 o 
  10   8   6       49.16       34.74      7.77 o 
   0   9   6       30.39       20.13      3.52 o 
   1   9   6      784.33      639.75      9.31 o 
   2   9   6      197.88      177.59      5.10 o 
   3   9   6      352.54      352.96      7.08 o 
   4   9   6       49.56       56.32      4.05 o 
   5   9   6       23.94       19.58      4.49 o 
   6   9   6      179.57      160.61      6.24 o 
   7   9   6        1.71        5.18      3.51 o 
   8   9   6      205.09      215.13     10.50 o 
   9   9   6       84.06      111.72      8.67 o 
  10   9   6      193.50      194.40     10.95 o 
   0  10   6      375.91      341.21     11.06 o 
   1  10   6      113.31       76.55      4.42 o 
   2  10   6       18.55       22.63      2.90 o 
   3  10   6      924.05      850.15     13.61 o 
   4  10   6      767.32      753.02     14.61 o 
   5  10   6      279.84      286.80      9.27 o 
   6  10   6        6.99        2.53      3.37 o 
   7  10   6       27.75       19.51      4.94 o 
   8  10   6      265.66      271.73     12.13 o 
   9  10   6       65.37       82.34      8.32 o 
   0  11   6        8.31        9.52      3.68 o 
   1  11   6       97.13      109.71      5.36 o 
   2  11   6       77.85       86.54      5.25 o 
   3  11   6       77.32       86.90      6.11 o 
   4  11   6      757.70      768.65     17.02 o 
   5  11   6       41.27       36.91      5.45 o 
   6  11   6      288.21      296.14     10.32 o 
   7  11   6      238.63      223.36     12.57 o 
   8  11   6      195.42      194.53     11.16 o 
   0  12   6       73.66       65.37      6.62 o 
   1  12   6      169.06      164.14      7.59 o 
   2  12   6      101.72       90.47      5.74 o 
   3  12   6       54.19       74.56      6.71 o 
   4  12   6        9.95       14.84      4.15 o 
   5  12   6       15.68       20.85      4.73 o 
   6  12   6      301.90      294.73     14.07 o 
   7  12   6      195.45      191.43     12.55 o 
   0  13   6      133.91      128.01     10.78 o 
   1  13   6       28.89       19.61      4.47 o 
   2  13   6       91.13      104.91      6.92 o 
   3  13   6      225.75      238.58     10.98 o 
   4  13   6      122.09      143.98     10.45 o 
   5  13   6       21.90       12.74      6.44 o 
   6  13   6      180.14      185.39     12.39 o 
   0  14   6      410.70      426.22     20.51 o 
   1  14   6      105.29      106.80      7.95 o 
   2  14   6       25.38       24.51      6.38 o 
   3  14   6      244.04      220.15     20.83 o 
   4  14   6       52.95       58.47      9.06 o 
   1   0   7      986.50     1087.43     10.95 o 
   2   0   7      448.21      426.88      7.14 o 
   3   0   7     1367.52     1466.53     14.22 o 
   4   0   7     1954.75     2078.04     18.98 o 
   5   0   7      372.53      428.98      6.44 o 
   6   0   7       87.26       78.23      3.28 o 
   7   0   7      313.51      309.85      9.31 o 
   8   0   7      182.58      195.47      8.58 o 
   9   0   7       11.63       21.14     11.23 o 
  10   0   7       24.23       17.33      7.51 o 
  11   0   7       45.42       56.02     11.16 o 
  12   0   7       26.46       19.00      9.43 o 
   0   1   7     2140.53     2870.83     25.40 o 
   1   1   7      834.29      894.72      7.39 o 
   2   1   7     3323.97     3053.85     17.23 o 
   3   1   7     1364.12     1557.44     10.01 o 
   4   1   7      378.45      392.13      3.96 o 
   5   1   7     1174.99     1058.13      7.97 o 
   6   1   7      558.61      595.16      6.69 o 
   7   1   7     1019.12     1064.23     10.89 o 
   8   1   7      151.09      145.67      5.71 o 
   9   1   7       52.96       51.16      5.20 o 
  10   1   7      508.25      509.30     17.89 o 
  11   1   7       26.96       23.74      7.18 o 
  12   1   7      120.60      145.54     12.84 o 
   0   2   7      287.74      423.32      5.50 o 
   1   2   7      390.84      334.86      3.60 o 
   2   2   7      518.78      555.24      5.10 o 
   3   2   7      460.84      454.00      4.37 o 
   4   2   7     2430.14     2542.60     15.12 o 
   5   2   7       73.22       70.82      2.20 o 
   6   2   7       41.10       47.74      2.39 o 
   7   2   7     1710.63     1666.82     15.09 o 
   8   2   7      358.78      406.42     11.45 o 
   9   2   7      359.53      337.56     10.04 o 
  10   2   7       18.19       32.89      6.25 o 
  11   2   7       95.46       93.24      9.52 o 
  12   2   7       70.50       82.58     11.16 o 
   0   3   7     5075.09     5188.40     34.53 o 
   1   3   7      821.89      898.38      6.21 o 
   2   3   7      838.17      835.43      6.18 o 
   3   3   7      717.41      731.67      6.08 o 
   4   3   7     1717.38     1697.57     10.69 o 
   5   3   7      639.58      626.14      6.56 o 
   6   3   7      415.39      405.38      6.64 o 
   7   3   7     1142.94     1150.10     16.35 o 
   8   3   7      471.44      467.58     11.47 o 
   9   3   7       71.36       65.61      5.66 o 
  10   3   7      287.57      303.40     13.45 o 
  11   3   7      202.32      189.67     16.26 o 
  12   3   7      292.16      310.46     19.05 o 
   0   4   7     2990.83     3059.65     23.56 o 
   1   4   7     5158.82     5493.23     27.49 o 
   2   4   7     1021.02     1174.10      8.15 o 
   3   4   7      547.69      572.64      5.38 o 
   4   4   7     3206.12     3187.01     18.10 o 
   5   4   7      182.57      180.73      3.81 o 
   6   4   7       12.52        9.46      2.38 o 
   7   4   7       62.29       74.13      5.21 o 
   8   4   7      198.96      202.91      8.07 o 
   9   4   7      215.56      185.14      8.35 o 
  10   4   7      142.89      127.97      9.68 o 
  11   4   7      217.99      223.21     13.93 o 
  12   4   7       73.89       75.15     12.28 o 
   0   5   7       38.28       56.58      2.61 o 
   1   5   7     1088.91     1192.70      8.87 o 
   2   5   7      814.06      768.59      6.59 o 
   3   5   7      409.11      393.28      4.32 o 
   4   5   7     3028.67     3222.62     19.97 o 
   5   5   7      743.73      772.53     11.86 o 
   6   5   7     1330.61     1317.37     17.18 o 
   7   5   7        3.76        3.40      2.61 o 
   8   5   7      275.71      280.93      9.69 o 
   9   5   7       34.78       27.68      4.60 o 
  10   5   7      238.00      266.85     11.82 o 
  11   5   7       43.85       30.37      8.37 o 
   0   6   7        0.71        2.44      1.42 o 
   1   6   7      364.06      312.32      4.25 o 
   2   6   7      853.93      888.71      7.27 o 
   3   6   7      298.77      348.78      4.64 o 
   4   6   7      757.00      716.77      8.45 o 
   5   6   7      395.42      419.46      6.63 o 
   6   6   7     1778.89     1593.40     26.17 o 
   7   6   7      913.13      814.56     24.12 o 
   8   6   7      159.64      148.42      7.85 o 
   9   6   7       61.87       67.86      7.13 o 
  10   6   7      313.35      314.45     13.01 o 
  11   6   7       83.58       90.73     12.27 o 
   0   7   7      512.04      548.90     10.85 o 
   1   7   7      151.05      152.40      3.76 o 
   2   7   7      110.92      134.82      3.38 o 
   3   7   7     2021.20     1884.51     14.29 o 
   4   7   7      882.79      908.10     10.90 o 
   5   7   7       81.16       69.23      3.26 o 
   6   7   7       85.47       89.64      5.72 o 
   7   7   7      614.38      554.09     15.06 o 
   8   7   7       41.84       34.74      5.63 o 
   9   7   7       15.37       16.87      4.36 o 
  10   7   7       53.68       48.83      6.87 o 
  11   7   7      233.54      272.70     18.30 o 
   0   8   7        4.02        4.99      2.07 o 
   1   8   7      450.11      423.72      6.38 o 
   2   8   7      312.46      275.43      5.21 o 
   3   8   7      208.06      196.15      4.88 o 
   4   8   7     1116.24     1034.55     12.77 o 
   5   8   7       73.82       80.50      4.95 o 
   6   8   7       20.10       18.42      4.11 o 
   7   8   7      270.71      269.91     10.45 o 
   8   8   7       96.20       93.25      7.35 o 
   9   8   7      101.85       93.16      7.66 o 
  10   8   7      172.24      179.71     11.36 o 
   0   9   7       31.49       38.77      4.32 o 
   1   9   7      467.52      442.42      8.15 o 
   2   9   7      173.23      165.42      5.00 o 
   3   9   7      242.93      201.48      5.34 o 
   4   9   7      609.25      642.82     11.89 o 
   5   9   7       51.31       52.57      4.49 o 
   6   9   7      445.33      470.24     10.18 o 
   7   9   7       49.75       44.94      5.81 o 
   8   9   7       54.02       49.56      6.29 o 
   9   9   7       83.19       71.18      6.88 o 
  10   9   7       78.68       86.18      8.21 o 
   0  10   7      576.96      567.63     14.30 o 
   1  10   7       47.60       31.14      3.81 o 
   2  10   7      261.38      240.07      7.31 o 
   3  10   7      519.84      485.47     10.94 o 
   4  10   7       53.12       51.83      4.55 o 
   5  10   7      101.24      106.63      6.28 o 
   6  10   7       42.22       41.69      4.82 o 
   7  10   7      346.89      393.43     13.36 o 
   8  10   7      133.51      120.25      9.00 o 
   9  10   7       29.52       24.58      5.79 o 
   0  11   7        8.80        9.92      3.71 o 
   1  11   7      117.92      112.05      7.57 o 
   2  11   7      108.39      104.91      5.70 o 
   3  11   7      587.88      559.46     17.02 o 
   4  11   7      317.53      290.36      9.62 o 
   5  11   7      211.83      219.56     10.24 o 
   6  11   7      102.00       82.79      5.98 o 
   7  11   7       23.12       17.11      8.25 o 
   8  11   7      158.83      156.21     10.35 o 
   0  12   7       11.83       10.97      4.88 o 
   1  12   7        4.06        9.91      5.35 o 
   2  12   7      283.38      300.27      9.54 o 
   3  12   7      123.72      158.15      8.08 o 
   4  12   7      258.46      254.45     11.20 o 
   5  12   7       43.26       56.49      7.29 o 
   6  12   7       60.46       59.45     10.16 o 
   7  12   7       41.42       29.76      6.84 o 
   0  13   7       87.17       92.39      9.77 o 
   1  13   7      494.62      485.66     12.73 o 
   2  13   7      239.00      234.49     10.25 o 
   3  13   7       31.44       42.43      7.81 o 
   4  13   7      237.31      236.86     12.62 o 
   5  13   7      172.50      175.21     13.08 o 
   6  13   7        3.43        5.89      6.06 o 
   0  14   7        2.31        7.47      6.11 o 
   1  14   7      265.33      287.31     14.95 o 
   2  14   7       45.29       60.59      7.73 o 
   3  14   7      150.47      164.20     13.15 o 
   4  14   7        5.74        9.62      5.88 o 
   0   0   8     6000.67     5707.43     69.41 o 
   1   0   8      577.29      616.16      8.67 o 
   2   0   8      578.73      805.48      9.34 o 
   3   0   8      273.38      238.18      4.75 o 
   4   0   8     1044.75     1103.30     12.23 o 
   5   0   8      549.88      560.35     10.10 o 
   6   0   8      277.64      367.05      8.98 o 
   7   0   8       14.32       13.15      4.41 o 
   8   0   8       31.21       31.26      5.53 o 
   9   0   8      691.72      705.75     26.07 o 
  10   0   8       29.45       41.61     15.03 o 
  11   0   8        3.28       -5.67      6.50 o 
  12   0   8      358.69      380.28     31.38 o 
   0   1   8     1115.79     1039.90     12.96 o 
   1   1   8     9679.21    10137.96     56.45 o 
   2   1   8     3448.05     3597.74     20.71 o 
   3   1   8      508.10      568.26      5.20 o 
   4   1   8      537.53      518.74      5.07 o 
   5   1   8       91.55       92.73      2.13 o 
   6   1   8      204.99      176.16      4.50 o 
   7   1   8      537.72      545.75      9.81 o 
   8   1   8      634.22      585.01     10.65 o 
   9   1   8       37.28       38.54      5.41 o 
  10   1   8      183.19      186.86     11.80 o 
  11   1   8       62.87       39.99     10.31 o 
  12   1   8      298.52      348.39     18.16 o 
   0   2   8      152.75      438.20      6.65 o 
   1   2   8     1828.45     1918.77     12.52 o 
   2   2   8      492.10      479.02      5.06 o 
   3   2   8      206.13      190.70      2.89 o 
   4   2   8      737.67      717.81      6.09 o 
   5   2   8     1433.37     1490.63     12.98 o 
   6   2   8       75.12       78.10      3.55 o 
   7   2   8      766.55      761.07     11.64 o 
   8   2   8       18.88       14.92      3.47 o 
   9   2   8      674.55      648.18     14.11 o 
  10   2   8        1.42        7.76      4.77 o 
  11   2   8      165.01      155.91     11.31 o 
  12   2   8      131.90      169.28     14.07 o 
   0   3   8     5347.01     5591.23     38.76 o 
   1   3   8     1473.00     1570.08     10.34 o 
   2   3   8      364.35      342.83      3.68 o 
   3   3   8      398.24      448.10      4.85 o 
   4   3   8       76.77       94.29      2.25 o 
   5   3   8       43.62       27.20      1.88 o 
   6   3   8      516.75      518.56      8.35 o 
   7   3   8      260.21      224.46      6.82 o 
   8   3   8       22.38       10.54      5.02 o 
   9   3   8      389.13      386.53     11.17 o 
  10   3   8       64.33       81.97      8.46 o 
  11   3   8       51.49       50.33      7.89 o 
  12   3   8      135.24      156.69     12.35 o 
   0   4   8     2869.85     3286.78     24.00 o 
   1   4   8      757.39      878.63      6.57 o 
   2   4   8      160.41      127.27      2.35 o 
   3   4   8     1557.04     1689.61     11.30 o 
   4   4   8      165.65      158.30      2.93 o 
   5   4   8      364.59      312.59      5.70 o 
   6   4   8      219.63      239.50      8.03 o 
   7   4   8       34.33       37.61      4.26 o 
   8   4   8      412.83      365.65     11.74 o 
   9   4   8      679.02      685.95     19.82 o 
  10   4   8       23.14       24.19      6.29 o 
  11   4   8      218.96      216.69     17.44 o 
  12   4   8        1.35        6.73      7.29 o 
   0   5   8      188.93      180.28      4.16 o 
   1   5   8      825.66      759.25      6.34 o 
   2   5   8      389.77      397.27      4.44 o 
   3   5   8      154.11      143.03      2.92 o 
   4   5   8      256.09      281.45      3.95 o 
   5   5   8      397.35      394.03      7.69 o 
   6   5   8      129.14      128.62      5.68 o 
   7   5   8      570.40      523.06     13.82 o 
   8   5   8      457.42      422.79     11.71 o 
   9   5   8      348.30      352.43     12.47 o 
  10   5   8      293.48      310.25     11.04 o 
  11   5   8       12.69       -2.80      8.87 o 
   0   6   8     2516.66     2390.58     20.94 o 
   1   6   8      334.65      332.16      4.53 o 
   2   6   8      320.30      383.24      5.08 o 
   3   6   8      359.46      388.98      4.87 o 
   4   6   8       89.41       96.88      3.19 o 
   5   6   8       35.25       29.75      2.16 o 
   6   6   8       76.74       94.56      5.56 o 
   7   6   8      428.02      375.81     11.04 o 
   8   6   8      157.71      131.61      7.51 o 
   9   6   8       94.79      101.28      8.09 o 
  10   6   8      276.90      293.49     12.64 o 
  11   6   8       91.14       83.51     12.08 o 
   0   7   8      149.27      211.13      5.25 o 
   1   7   8      819.79      729.00      7.57 o 
   2   7   8       85.08       96.69      3.08 o 
   3   7   8      198.74      187.68      4.18 o 
   4   7   8      330.12      339.53      6.56 o 
   5   7   8      595.52      558.36      8.82 o 
   6   7   8      183.52      221.79      8.82 o 
   7   7   8      260.37      232.21     10.42 o 
   8   7   8      616.62      539.63     14.23 o 
   9   7   8      150.50      161.30      9.04 o 
  10   7   8      164.12      179.27     10.91 o 
  11   7   8      113.42      153.29     17.58 o 
   0   8   8       70.37       80.63      4.83 o 
   1   8   8      435.07      432.30      6.41 o 
   2   8   8       63.35       51.77      2.89 o 
   3   8   8     1226.38     1163.87     12.40 o 
   4   8   8      191.80      169.11      5.57 o 
   5   8   8      474.85      418.13      9.58 o 
   6   8   8       74.29       81.33      6.42 o 
   7   8   8       21.34       30.60      5.06 o 
   8   8   8       44.37       38.48      5.12 o 
   9   8   8      191.58      186.11     14.13 o 
  10   8   8      108.70      102.18      9.32 o 
   0   9   8      317.36      293.97     11.28 o 
   1   9   8       91.23       81.82      4.45 o 
   2   9   8      125.12      129.41      4.73 o 
   3   9   8      131.52      121.02      5.32 o 
   4   9   8      358.86      326.51      8.48 o 
   5   9   8       41.66       37.11      3.84 o 
   6   9   8      151.09      144.76      5.92 o 
   7   9   8       23.54       15.51      4.56 o 
   8   9   8      269.54      257.14     16.89 o 
   9   9   8      169.69      159.19      9.13 o 
   0  10   8     1734.66     1690.19     34.29 o 
   1  10   8       44.36       33.85      3.57 o 
   2  10   8      313.66      292.51      7.88 o 
   3  10   8      348.32      350.51     11.02 o 
   4  10   8      125.66      125.00      6.18 o 
   5  10   8       13.01       17.38      3.60 o 
   6  10   8       69.77       70.79      7.05 o 
   7  10   8       24.47       27.58      5.35 o 
   8  10   8       37.11       38.67      6.40 o 
   9  10   8      301.84      317.12     12.45 o 
   0  11   8        9.86        9.02      4.39 o 
   1  11   8        7.47        3.41      2.77 o 
   2  11   8        2.07        4.10      2.53 o 
   3  11   8        6.50        3.91      2.97 o 
   4  11   8      489.22      513.79     18.27 o 
   5  11   8      202.78      213.46      8.71 o 
   6  11   8       68.27       72.87      5.66 o 
   7  11   8      395.73      391.18     13.97 o 
   8  11   8        9.97       14.29      5.08 o 
   0  12   8      132.46      132.91     14.78 o 
   1  12   8      667.66      643.59     13.94 o 
   2  12   8      181.68      196.92      9.10 o 
   3  12   8       72.68       76.32      7.77 o 
   4  12   8       50.05       33.96      5.15 o 
   5  12   8      325.99      327.65     18.28 o 
   6  12   8      113.93      119.60     10.00 o 
   7  12   8      187.36      230.10     14.51 o 
   0  13   8      412.59      407.98     16.45 o 
   1  13   8      140.66      140.14      7.91 o 
   2  13   8        9.60       10.88      4.47 o 
   3  13   8      498.56      464.00     16.47 o 
   4  13   8       91.76       91.36     10.67 o 
   5  13   8      153.71      194.01     14.28 o 
   0  14   8       51.10       51.67     13.35 o 
   1  14   8       73.04       94.05     10.79 o 
   2  14   8      112.48      108.83      9.99 o 
   3  14   8       23.79       33.41      7.50 o 
   1   0   9       82.43       73.76      3.22 o 
   2   0   9      526.92      446.40      7.10 o 
   3   0   9      762.86      840.92     10.23 o 
   4   0   9       67.13       49.06      2.93 o 
   5   0   9     1213.21     1197.15     14.03 o 
   6   0   9      179.67      174.02      9.80 o 
   7   0   9      811.01      828.77     20.13 o 
   8   0   9      266.62      302.36     12.51 o 
   9   0   9       64.87       79.76     10.58 o 
  10   0   9      570.11      530.70     23.89 o 
  11   0   9       35.96       28.50      9.17 o 
  12   0   9      139.11      130.40     39.61 o 
   0   1   9      233.70      348.85      7.36 o 
   1   1   9      128.51      134.34      2.52 o 
   2   1   9      564.25      591.72      5.74 o 
   3   1   9     1132.26     1314.25      9.29 o 
   4   1   9       56.31       44.70      1.72 o 
   5   1   9       82.25       90.71      2.22 o 
   6   1   9      207.68      205.75      5.10 o 
   7   1   9      226.84      236.40      6.66 o 
   8   1   9        9.69       15.34      3.21 o 
   9   1   9       31.01       39.47      5.19 o 
  10   1   9      258.76      257.74     12.27 o 
  11   1   9       80.82       76.02     10.13 o 
  12   1   9      338.99      312.00     19.62 o 
   0   2   9     4636.06     5207.39     57.36 o 
   1   2   9     7491.39     7916.19     43.70 o 
   2   2   9      482.52      535.21      5.55 o 
   3   2   9     2815.39     2954.10     17.85 o 
   4   2   9     1045.89     1070.61      8.13 o 
   5   2   9     1781.64     1937.83     13.89 o 
   6   2   9      507.72      495.52      8.15 o 
   7   2   9      632.57      599.30     11.20 o 
   8   2   9      437.18      391.21     10.55 o 
   9   2   9       67.08       57.91      5.57 o 
  10   2   9      222.75      223.03     12.24 o 
  11   2   9      374.70      379.25     17.77 o 
  12   2   9       19.76       10.46      7.09 o 
   0   3   9       19.29       10.75      1.31 o 
   1   3   9      931.29     1013.17      7.57 o 
   2   3   9      203.83      126.69      2.57 o 
   3   3   9       50.95       57.54      1.96 o 
   4   3   9      961.19      919.73      7.71 o 
   5   3   9       94.68       78.40      3.08 o 
   6   3   9      107.76      121.12      4.78 o 
   7   3   9       40.76       44.45      4.09 o 
   8   3   9       65.36       66.11      5.95 o 
   9   3   9       49.94       48.33      5.31 o 
  10   3   9      596.01      621.86     37.13 o 
  11   3   9      353.21      358.87     15.65 o 
  12   3   9       95.25       90.21     10.35 o 
   0   4   9      765.99      905.23      9.27 o 
   1   4   9      584.76      591.23      5.05 o 
   2   4   9     1287.53     1332.11      8.79 o 
   3   4   9      680.04      630.24      5.84 o 
   4   4   9      495.78      457.76      5.47 o 
   5   4   9      382.33      359.50      6.86 o 
   6   4   9      629.36      610.65     10.45 o 
   7   4   9     1225.82     1168.10     17.02 o 
   8   4   9      388.62      357.18     13.92 o 
   9   4   9      106.66      101.60      6.87 o 
  10   4   9      347.78      408.48     12.48 o 
  11   4   9      249.68      264.76     14.29 o 
   0   5   9      268.74      229.53      4.50 o 
   1   5   9       85.95      100.17      2.29 o 
   2   5   9      249.98      248.24      3.48 o 
   3   5   9       54.16       65.56      2.25 o 
   4   5   9      757.54      690.52      7.76 o 
   5   5   9        0.07        2.30      1.27 o 
   6   5   9       97.13       91.10      5.02 o 
   7   5   9      180.40      142.49      7.09 o 
   8   5   9      244.59      253.33      9.21 o 
   9   5   9      337.61      345.90     12.38 o 
  10   5   9       60.38       66.27      6.35 o 
  11   5   9      119.24      132.77     13.75 o 
   0   6   9      383.97      389.33      6.70 o 
   1   6   9      430.42      439.16      5.15 o 
   2   6   9      818.13      799.44      7.45 o 
   3   6   9      149.63      133.89      3.20 o 
   4   6   9     1340.27     1425.12     13.84 o 
   5   6   9      778.77      733.84     11.28 o 
   6   6   9      346.43      294.40      8.38 o 
   7   6   9       37.18       41.85      7.93 o 
   8   6   9      240.86      236.34      9.63 o 
   9   6   9      149.42      141.58      9.22 o 
  10   6   9       62.10       58.24      6.43 o 
  11   6   9      479.28      498.68     22.80 o 
   0   7   9      291.20      245.95      5.99 o 
   1   7   9      476.11      460.42      6.10 o 
   2   7   9      145.48      174.17      3.79 o 
   3   7   9      683.77      639.70      7.95 o 
   4   7   9      679.80      633.53     11.95 o 
   5   7   9     1085.12     1094.24     12.85 o 
   6   7   9      414.99      376.31     14.27 o 
   7   7   9       44.51       26.10      4.44 o 
   8   7   9       12.87        9.36      3.67 o 
   9   7   9       37.27       40.56      8.27 o 
  10   7   9      234.40      217.69     11.84 o 
   0   8   9        8.00        2.64      2.35 o 
   1   8   9      222.71      212.59      5.85 o 
   2   8   9       66.20       68.09      3.29 o 
   3   8   9      135.83      155.35      4.55 o 
   4   8   9       18.89       15.12      2.60 o 
   5   8   9      194.07      181.66      6.30 o 
   6   8   9      262.36      229.65      9.60 o 
   7   8   9      238.03      228.12      9.21 o 
   8   8   9      104.24       92.79      7.11 o 
   9   8   9      196.02      191.89      9.38 o 
  10   8   9       32.35       21.88      6.07 o 
   0   9   9      307.74      259.16      9.15 o 
   1   9   9       45.78       39.74      3.41 o 
   2   9   9      692.12      695.75     10.66 o 
   3   9   9       27.73       24.10      2.95 o 
   4   9   9      134.96      110.03      5.24 o 
   5   9   9       97.97       94.08      5.30 o 
   6   9   9       11.67        4.33      2.35 o 
   7   9   9       45.37       51.31      8.28 o 
   8   9   9       17.25       19.71      4.59 o 
   9   9   9       27.91       25.12      5.10 o 
   0  10   9      372.15      352.18     18.62 o 
   1  10   9      346.14      352.58     14.44 o 
   2  10   9       10.63        9.36      2.62 o 
   3  10   9       90.41       86.36      6.05 o 
   4  10   9      414.19      372.47      9.62 o 
   5  10   9       91.08       94.69      6.18 o 
   6  10   9      116.10      117.85      6.17 o 
   7  10   9       35.91       37.15      6.04 o 
   8  10   9       56.70       50.64      6.32 o 
   9  10   9        2.97        5.65      4.30 o 
   0  11   9      355.19      367.35     18.29 o 
   1  11   9       38.70       44.24      4.68 o 
   2  11   9       25.88       29.60      4.00 o 
   3  11   9      217.19      222.85      9.84 o 
   4  11   9       21.66       25.68      4.18 o 
   5  11   9      592.77      561.60     13.36 o 
   6  11   9       12.32        7.39      4.82 o 
   7  11   9      164.60      167.19     11.40 o 
   8  11   9       68.07       68.50      7.05 o 
   0  12   9      171.00      195.50     11.86 o 
   1  12   9        5.37        4.19      3.00 o 
   2  12   9      263.02      283.53     16.83 o 
   3  12   9      105.88       94.57      7.60 o 
   4  12   9      111.34      128.42      9.36 o 
   5  12   9       58.91       72.86      9.59 o 
   6  12   9       86.61       86.16     10.65 o 
   7  12   9      790.85      809.24     23.05 o 
   0  13   9        8.01        4.02      6.83 o 
   1  13   9      206.72      250.39      9.90 o 
   2  13   9      217.36      228.80     13.24 o 
   3  13   9      162.58      151.03     10.91 o 
   4  13   9       26.12       27.77      7.35 o 
   5  13   9      236.48      255.67     19.80 o 
   0  14   9       83.68      102.44     12.48 o 
   1  14   9      273.88      313.63     15.92 o 
   2  14   9      226.66      227.30     13.10 o 
   3  14   9      209.24      248.28     15.46 o 
   0   0  10      212.43      189.02      6.89 o 
   1   0  10      845.38     1086.21     13.61 o 
   2   0  10     1045.88     1115.04     13.24 o 
   3   0  10       63.38      134.13      4.97 o 
   4   0  10      417.96      530.86      8.14 o 
   5   0  10     1247.55     1346.98     17.14 o 
   6   0  10       13.70       15.62      3.28 o 
   7   0  10      235.58      213.67     10.53 o 
   8   0  10        6.40        3.75      4.62 o 
   9   0  10      995.12     1030.20     44.75 o 
  10   0  10       30.36       33.04      9.07 o 
  11   0  10       27.92       33.76      9.87 o 
  12   0  10        0.38       15.95     13.82 o 
   0   1  10     4147.09     4783.02     40.32 o 
   1   1  10     2298.64     2285.95     15.16 o 
   2   1  10     1149.84     1144.87      9.77 o 
   3   1  10      381.73      360.39      4.63 o 
   4   1  10      412.98      457.04      5.18 o 
   5   1  10      169.94      162.12      3.34 o 
   6   1  10       76.98       82.65      3.10 o 
   7   1  10      943.47      915.10     16.62 o 
   8   1  10      147.67      156.44      6.94 o 
   9   1  10       59.52       61.13      6.04 o 
  10   1  10       74.43       65.66      7.68 o 
  11   1  10       22.42       32.87      7.99 o 
  12   1  10      135.39      139.65     15.89 o 
   0   2  10     4613.87     5226.63     44.93 o 
   1   2  10     1824.62     2025.40     14.67 o 
   2   2  10     3007.10     3119.06     19.71 o 
   3   2  10      918.63      825.90      7.56 o 
   4   2  10      484.96      496.54      5.16 o 
   5   2  10     1068.07     1163.82     11.13 o 
   6   2  10      297.17      290.73      6.31 o 
   7   2  10     1944.04     1907.93     22.88 o 
   8   2  10       76.74       75.85      5.09 o 
   9   2  10      279.15      311.09     10.13 o 
  10   2  10       10.35        5.73      6.83 o 
  11   2  10       50.78       52.64     18.10 o 
  12   2  10       46.19       35.38     13.52 o 
   0   3  10      556.95      627.55      9.08 o 
   1   3  10      188.19      161.09      2.99 o 
   2   3  10      939.39      989.82      8.11 o 
   3   3  10      961.62      884.70      7.66 o 
   4   3  10      639.10      665.19      6.73 o 
   5   3  10       24.71       26.26      2.15 o 
   6   3  10     1382.87     1271.03     15.87 o 
   7   3  10      370.01      377.19     12.17 o 
   8   3  10      594.81      569.26     14.59 o 
   9   3  10       67.18       63.30      5.79 o 
  10   3  10       35.84       32.79      6.52 o 
  11   3  10      341.44      377.96     16.12 o 
   0   4  10      802.52      678.06      9.91 o 
   1   4  10      809.37      857.30      6.88 o 
   2   4  10     1369.10     1303.74      9.45 o 
   3   4  10      291.20      308.09      4.27 o 
   4   4  10      893.06      879.10      8.52 o 
   5   4  10     1158.86     1151.62     12.15 o 
   6   4  10      233.62      240.55      6.66 o 
   7   4  10      110.52       93.55      5.25 o 
   8   4  10      153.20      139.48      8.13 o 
   9   4  10      231.41      219.03      9.27 o 
  10   4  10       61.96       67.03      7.38 o 
  11   4  10      187.53      182.89     12.40 o 
   0   5  10        5.24        7.85      1.42 o 
   1   5  10     1752.02     1980.88     12.20 o 
   2   5  10      348.94      301.69      4.05 o 
   3   5  10     1202.59     1196.00      9.89 o 
   4   5  10     1420.05     1296.77     15.51 o 
   5   5  10      312.58      300.43      5.54 o 
   6   5  10      112.19      120.69      5.28 o 
   7   5  10      258.99      249.65      8.82 o 
   8   5  10       60.83       70.99      5.85 o 
   9   5  10       37.40       29.39      5.33 o 
  10   5  10      376.82      404.93     12.85 o 
  11   5  10      101.58      118.69     10.89 o 
   0   6  10      528.30      502.90      7.40 o 
   1   6  10     1153.89     1073.12      8.71 o 
   2   6  10      784.92      850.68      9.90 o 
   3   6  10      442.92      488.35      6.26 o 
   4   6  10     1476.19     1429.60     13.58 o 
   5   6  10      227.87      210.35      5.30 o 
   6   6  10      136.18      115.55      5.44 o 
   7   6  10      186.02      163.35      7.93 o 
   8   6  10      169.86      200.93      9.11 o 
   9   6  10      114.93      135.00      9.24 o 
  10   6  10       60.42       74.12      7.11 o 
  11   6  10      130.60      159.00     14.98 o 
   0   7  10      774.06      912.09     12.44 o 
   1   7  10      152.17      172.50      3.98 o 
   2   7  10        6.13        7.78      1.59 o 
   3   7  10       85.34      118.17      3.92 o 
   4   7  10      126.14      138.86      4.80 o 
   5   7  10      152.92      153.27      5.30 o 
   6   7  10      212.67      224.41      7.45 o 
   7   7  10      149.65      160.11      7.71 o 
   8   7  10        5.90       10.19      3.79 o 
   9   7  10       15.63       19.70      5.12 o 
  10   7  10      423.89      440.95     15.83 o 
   0   8  10        6.24       -0.72      2.45 o 
   1   8  10      302.84      256.63      5.45 o 
   2   8  10       57.04       71.00      3.35 o 
   3   8  10       10.12       12.24      2.23 o 
   4   8  10      411.57      376.04      8.33 o 
   5   8  10      223.38      233.84      6.70 o 
   6   8  10       48.92       45.22      4.95 o 
   7   8  10       77.52       83.15      6.49 o 
   8   8  10       87.53       88.18      6.89 o 
   9   8  10       35.66       30.44      5.22 o 
  10   8  10      168.45      217.05     14.53 o 
   0   9  10      136.73      137.92     10.75 o 
   1   9  10      150.53      130.81      5.85 o 
   2   9  10        4.85        6.01      2.21 o 
   3   9  10      910.04      913.41     14.19 o 
   4   9  10       72.26       59.98      4.37 o 
   5   9  10       78.40       74.73      4.85 o 
   6   9  10       20.33       24.43      4.58 o 
   7   9  10       67.18       66.64      6.20 o 
   8   9  10        9.14        2.58      3.57 o 
   9   9  10      246.32      228.02     10.70 o 
   0  10  10      104.12      115.94      9.21 o 
   1  10  10      433.51      385.10      9.95 o 
   2  10  10        2.46       -0.09      2.33 o 
   3  10  10      103.14      103.27      5.53 o 
   4  10  10      733.79      720.14     13.47 o 
   5  10  10      173.29      181.10      7.73 o 
   6  10  10       95.36       84.83      5.46 o 
   7  10  10      214.13      213.73      9.91 o 
   8  10  10      136.35      123.83      8.46 o 
   0  11  10     1366.76     1362.08     33.14 o 
   1  11  10      151.05      127.47      6.90 o 
   2  11  10       21.79       16.84      3.90 o 
   3  11  10       50.40       54.25      5.92 o 
   4  11  10      113.71      143.46      7.54 o 
   5  11  10       21.18       14.66      3.93 o 
   6  11  10       21.92       28.85      4.24 o 
   7  11  10       46.14       54.85      6.33 o 
   0  12  10      545.51      536.27     18.35 o 
   1  12  10      185.50      225.21      9.38 o 
   2  12  10      273.02      281.40     10.75 o 
   3  12  10       71.10       47.78      7.77 o 
   4  12  10        1.08        6.32      4.58 o 
   5  12  10      100.98      102.53     10.89 o 
   6  12  10      120.40      134.70     12.59 o 
   0  13  10      560.29      540.22     20.40 o 
   1  13  10       21.34       19.27      4.33 o 
   2  13  10      103.83      105.22      8.70 o 
   3  13  10       76.22       83.87      8.75 o 
   4  13  10      605.31      611.13     22.29 o 
   5  13  10       20.73       15.20      6.57 o 
   0  14  10      455.40      484.74     22.66 o 
   1  14  10       92.29      122.03     10.53 o 
   2  14  10       28.50       27.59      6.43 o 
   1   0  11      994.16      623.46      9.17 o 
   2   0  11      542.83      502.47      8.18 o 
   3   0  11      442.06      425.87      7.64 o 
   4   0  11       40.29       35.24      2.58 o 
   5   0  11     1227.21     1150.50     16.84 o 
   6   0  11       38.96       46.38      5.38 o 
   7   0  11       58.99       76.61      9.01 o 
   8   0  11      290.06      270.47     12.43 o 
   9   0  11       23.70       11.93      6.74 o 
  10   0  11       32.67       26.44      8.55 o 
  11   0  11      207.36      236.93     25.71 o 
  12   0  11        1.22       -3.26     10.62 o 
   0   1  11       37.36       79.19      3.39 o 
   1   1  11      336.61      429.10      4.95 o 
   2   1  11     2037.73     2256.03     16.69 o 
   3   1  11      601.67      760.91      7.59 o 
   4   1  11      328.81      357.35      4.82 o 
   5   1  11     1052.62     1080.61     11.39 o 
   6   1  11     1485.96     1428.13     17.19 o 
   7   1  11      362.48      388.65     13.94 o 
   8   1  11       76.31       74.52      5.62 o 
   9   1  11      136.61      145.23      9.24 o 
  10   1  11        7.48        6.82      5.53 o 
  11   1  11       28.08       28.00     12.09 o 
  12   1  11       54.48       64.57     17.20 o 
   0   2  11     3613.81     3860.07     32.30 o 
   1   2  11      240.44      212.51      3.87 o 
   2   2  11      831.51      928.28      8.91 o 
   3   2  11      378.52      403.37      5.15 o 
   4   2  11      132.36      117.33      2.89 o 
   5   2  11      644.62      623.86      9.43 o 
   6   2  11      911.19      920.13     12.62 o 
   7   2  11        8.27       10.05      2.81 o 
   8   2  11      440.92      416.99     10.14 o 
   9   2  11       29.27       29.12      5.69 o 
  10   2  11      109.96      104.51     10.55 o 
  11   2  11      200.25      223.43     14.79 o 
   0   3  11     2111.20     2114.92     20.82 o 
   1   3  11       72.00       58.88      2.20 o 
   2   3  11     2059.26     2121.06     14.39 o 
   3   3  11      655.15      682.10      6.74 o 
   4   3  11     1448.02     1478.71     12.60 o 
   5   3  11       66.64       57.00      2.99 o 
   6   3  11      719.56      729.81     11.51 o 
   7   3  11     1048.65     1021.72     15.71 o 
   8   3  11      151.97      141.41      8.10 o 
   9   3  11       53.22       52.65      5.58 o 
  10   3  11       96.40      108.42      8.42 o 
  11   3  11      385.60      362.92     32.53 o 
   0   4  11      620.87      713.26      8.24 o 
   1   4  11      285.97      385.48      4.42 o 
   2   4  11      808.12      774.93      7.11 o 
   3   4  11      896.86      862.95      8.04 o 
   4   4  11      371.72      370.25      5.66 o 
   5   4  11     1769.08     1618.26     16.88 o 
   6   4  11      221.51      210.57      6.44 o 
   7   4  11      361.59      296.68      8.37 o 
   8   4  11      278.14      272.56     10.60 o 
   9   4  11      307.22      292.54     11.74 o 
  10   4  11      137.77      140.86      8.45 o 
  11   4  11      128.08      129.76     11.00 o 
   0   5  11       26.02       32.90      2.20 o 
   1   5  11       95.55       76.11      2.60 o 
   2   5  11      101.42      113.80      2.91 o 
   3   5  11      726.81      644.87      7.28 o 
   4   5  11      959.51      948.36     10.53 o 
   5   5  11      457.22      426.09      7.01 o 
   6   5  11      338.93      292.18      7.69 o 
   7   5  11      264.40      284.35      9.49 o 
   8   5  11      199.20      199.85     11.91 o 
   9   5  11        0.59       -0.44      3.55 o 
  10   5  11      330.50      298.41     11.40 o 
  11   5  11      153.36      141.99     11.60 o 
   0   6  11      634.10      583.26      8.13 o 
   1   6  11        9.94        8.65      1.38 o 
   2   6  11      531.05      465.77      5.96 o 
   3   6  11     1839.46     1895.11     17.69 o 
   4   6  11      724.33      710.61     10.10 o 
   5   6  11       70.99       74.19      3.34 o 
   6   6  11      265.67      266.34      7.68 o 
   7   6  11       70.39       64.72      5.79 o 
   8   6  11       89.59       93.50      6.88 o 
   9   6  11       40.36       54.66      6.84 o 
  10   6  11       51.07       60.17      6.76 o 
   0   7  11       23.44       41.95      3.64 o 
   1   7  11       83.41      114.46      3.54 o 
   2   7  11      510.48      452.79      6.54 o 
   3   7  11      297.40      276.30      5.42 o 
   4   7  11      103.92      110.36      4.30 o 
   5   7  11       67.72       76.16      4.01 o 
   6   7  11        5.43       16.15      3.01 o 
   7   7  11      229.16      240.26      9.05 o 
   8   7  11       13.07       16.00      4.45 o 
   9   7  11       75.27       75.79      7.99 o 
  10   7  11      175.75      175.64     12.68 o 
   0   8  11       20.00       38.11      4.42 o 
   1   8  11      107.79       83.82      3.89 o 
   2   8  11        1.89        3.46      1.76 o 
   3   8  11      383.57      341.67      7.34 o 
   4   8  11      190.25      167.96      5.69 o 
   5   8  11      126.40      138.56      7.66 o 
   6   8  11      143.50      139.40      7.36 o 
   7   8  11        1.18        3.94      3.22 o 
   8   8  11       30.98       37.91      6.85 o 
   9   8  11        1.28        1.85      4.39 o 
  10   8  11      170.73      173.08     10.44 o 
   0   9  11      301.78      250.13     11.04 o 
   1   9  11      113.17       85.62      4.99 o 
   2   9  11      165.29      153.31      6.08 o 
   3   9  11       82.89       76.19      4.44 o 
   4   9  11        1.06        4.19      2.40 o 
   5   9  11       46.46       48.22      3.74 o 
   6   9  11      122.23      132.34      7.57 o 
   7   9  11      388.43      373.54     11.78 o 
   8   9  11       69.00       56.78      6.41 o 
   9   9  11        1.53       -2.29      3.94 o 
   0  10  11      846.91      773.17     23.58 o 
   1  10  11      212.04      176.36      7.35 o 
   2  10  11       16.76       20.24      3.19 o 
   3  10  11      167.97      169.86      7.24 o 
   4  10  11       25.53       26.74      4.22 o 
   5  10  11       60.73       65.43      5.01 o 
   6  10  11      125.80      117.70      6.95 o 
   7  10  11       24.18       24.28      4.94 o 
   8  10  11       68.87       67.07      6.94 o 
   0  11  11      106.16      102.84      9.20 o 
   1  11  11      395.62      353.40     10.15 o 
   2  11  11       64.49       68.90      6.02 o 
   3  11  11      147.29      146.87      8.49 o 
   4  11  11      155.99      135.32      7.45 o 
   5  11  11       72.87       84.00      6.91 o 
   6  11  11       16.95       21.26      4.01 o 
   7  11  11      507.66      525.56     16.23 o 
   0  12  11      379.77      404.26     23.97 o 
   1  12  11      352.48      345.66     10.59 o 
   2  12  11      419.69      387.98     12.19 o 
   3  12  11      128.61      121.73      8.44 o 
   4  12  11      231.40      265.27     13.20 o 
   5  12  11       84.14       83.78     10.04 o 
   6  12  11       37.92       48.77      6.70 o 
   0  13  11       17.03       22.84      6.58 o 
   1  13  11      473.97      495.02     15.52 o 
   2  13  11      148.29      154.02     10.14 o 
   3  13  11      145.21      140.93     10.75 o 
   4  13  11       47.99       50.99      8.73 o 
   0  14  11        5.12       12.92     15.04 o 
   1  14  11       85.80       74.65      8.59 o 
   2  14  11      416.91      445.87     17.02 o 
   0   0  12     4713.85     4584.56     59.71 o 
   1   0  12        4.17        6.30      1.71 o 
   2   0  12     1113.79     1366.17     18.93 o 
   3   0  12      240.60      313.74      7.42 o 
   4   0  12       17.84       11.70      2.13 o 
   5   0  12       44.47       44.66      3.81 o 
   6   0  12      302.68      283.57     10.09 o 
   7   0  12      192.71      191.22     12.21 o 
   8   0  12       68.36       64.43      7.39 o 
   9   0  12       71.92       79.21     11.10 o 
  10   0  12       50.81       80.10     17.09 o 
  11   0  12        4.26        1.33     10.42 o 
   0   1  12       94.97      124.43      4.06 o 
   1   1  12     2130.54     2495.99     16.89 o 
   2   1  12       48.08       88.76      2.49 o 
   3   1  12       63.79       83.73      2.70 o 
   4   1  12       17.22       16.88      1.64 o 
   5   1  12      379.61      335.03      6.28 o 
   6   1  12       85.99       88.28      3.70 o 
   7   1  12      553.25      517.62     10.76 o 
   8   1  12      265.27      252.17      9.54 o 
   9   1  12      269.44      280.45     12.00 o 
  10   1  12       97.32       80.39     12.61 o 
  11   1  12       13.94       23.66      9.52 o 
   0   2  12       95.27       86.38      3.79 o 
   1   2  12      877.64      948.29      9.25 o 
   2   2  12     4089.44     4279.92     30.04 o 
   3   2  12      364.87      418.45      6.06 o 
   4   2  12       10.53       12.17      1.58 o 
   5   2  12      406.54      410.98      6.75 o 
   6   2  12      492.71      462.04      7.73 o 
   7   2  12      299.48      289.22      8.01 o 
   8   2  12      512.14      512.67     14.81 o 
   9   2  12      239.08      248.04     11.44 o 
  10   2  12       36.18       44.12      8.47 o 
  11   2  12       63.28       73.77     16.02 o 
   0   3  12       18.98       30.25      2.69 o 
   1   3  12     1331.94     1414.57     12.52 o 
   2   3  12      197.08      182.95      3.66 o 
   3   3  12     1609.50     1753.75     13.40 o 
   4   3  12     1822.05     1791.08     15.09 o 
   5   3  12       72.01       64.12      3.35 o 
   6   3  12      670.75      625.98     10.73 o 
   7   3  12      323.49      296.72      7.59 o 
   8   3  12      651.23      660.77     16.13 o 
   9   3  12       22.89       33.13      4.89 o 
  10   3  12       30.83       21.16      5.46 o 
  11   3  12       30.17       34.90      8.73 o 
   0   4  12       13.58       10.82      1.90 o 
   1   4  12     1761.57     1702.69     11.64 o 
   2   4  12      969.85      984.60      9.20 o 
   3   4  12      183.17      191.27      4.02 o 
   4   4  12      187.45      200.06      4.74 o 
   5   4  12      369.22      386.28      7.34 o 
   6   4  12     1024.02     1001.30     14.75 o 
   7   4  12      336.73      305.57      8.01 o 
   8   4  12      141.71      161.90      8.95 o 
   9   4  12      296.44      266.63     11.27 o 
  10   4  12       78.85       73.74      7.01 o 
  11   4  12       22.02       24.47      6.96 o 
   0   5  12      552.59      496.30      7.96 o 
   1   5  12      107.65       99.55      2.64 o 
   2   5  12      522.27      505.80      5.92 o 
   3   5  12      788.83      762.84      8.35 o 
   4   5  12      626.76      588.74      8.50 o 
   5   5  12      157.81      139.99      4.80 o 
   6   5  12     1030.68      944.46     14.40 o 
   7   5  12       52.67       50.65      4.60 o 
   8   5  12       66.42       81.48      7.19 o 
   9   5  12       63.13       70.65      7.43 o 
  10   5  12      244.75      216.94     10.31 o 
  11   5  12      395.76      431.11     17.78 o 
   0   6  12     3485.93     3541.80     36.00 o 
   1   6  12      701.65      768.44      8.06 o 
   2   6  12      532.87      523.27      6.48 o 
   3   6  12      539.21      555.15      7.11 o 
   4   6  12      160.29      122.86      4.35 o 
   5   6  12      980.76      887.77     11.94 o 
   6   6  12      293.86      281.82      7.97 o 
   7   6  12      453.91      448.18     12.36 o 
   8   6  12       11.47        8.47      3.71 o 
   9   6  12      390.07      383.03     16.91 o 
  10   6  12      108.61       94.39     10.23 o 
   0   7  12     1860.55     1661.17     25.48 o 
   1   7  12     1218.71     1254.89     12.40 o 
   2   7  12     1824.56     1639.42     13.97 o 
   3   7  12       82.84       74.58      3.32 o 
   4   7  12      603.73      574.15      9.62 o 
   5   7  12       28.73       28.85      3.01 o 
   6   7  12       12.57        6.81      2.47 o 
   7   7  12      148.70      140.95      7.49 o 
   8   7  12      248.33      255.50     10.71 o 
   9   7  12      159.57      170.07     10.57 o 
  10   7  12      175.21      197.99     11.88 o 
   0   8  12       58.96       69.36      5.43 o 
   1   8  12      306.93      277.65      6.70 o 
   2   8  12       66.60       57.47      3.51 o 
   3   8  12       90.54       85.15      4.28 o 
   4   8  12      177.06      177.34      5.87 o 
   5   8  12      329.45      333.34      7.75 o 
   6   8  12        0.28        0.61      2.79 o 
   7   8  12       11.99       12.02      3.74 o 
   8   8  12      861.41      906.38     18.40 o 
   9   8  12       81.63       80.97      7.95 o 
   0   9  12     1415.66     1380.81     24.04 o 
   1   9  12       44.90       37.94      3.60 o 
   2   9  12      166.14      165.56      5.59 o 
   3   9  12      173.97      176.05      6.29 o 
   4   9  12       79.64       85.64      5.11 o 
   5   9  12        6.33        4.32      2.68 o 
   6   9  12      242.82      254.35      7.69 o 
   7   9  12      160.70      138.00      8.27 o 
   8   9  12       62.38       62.75      6.52 o 
   9   9  12      110.86      112.76     10.44 o 
   0  10  12      158.46      174.43      9.21 o 
   1  10  12      169.47      167.91      6.36 o 
   2  10  12      100.29      102.29      5.27 o 
   3  10  12        1.46        3.39      2.58 o 
   4  10  12      389.53      351.74     12.40 o 
   5  10  12      145.00      139.73      6.80 o 
   6  10  12       14.86        6.40      3.35 o 
   7  10  12      145.71      144.93      8.74 o 
   8  10  12      245.31      289.01     11.73 o 
   0  11  12      885.38      896.91     22.26 o 
   1  11  12        8.84        6.08      2.71 o 
   2  11  12       15.00        8.96      3.63 o 
   3  11  12       51.58       42.02      5.39 o 
   4  11  12      103.50      117.14      6.73 o 
   5  11  12      367.59      353.70     11.07 o 
   6  11  12        0.36        0.55      4.01 o 
   7  11  12       76.48       70.67      7.96 o 
   0  12  12      196.89      207.42     13.62 o 
   1  12  12       64.34       91.68      6.67 o 
   2  12  12       85.43       83.34      7.04 o 
   3  12  12       88.08      106.35      9.24 o 
   4  12  12      171.96      174.14     10.09 o 
   5  12  12      102.29      104.24      9.61 o 
   6  12  12       62.66       84.46      8.39 o 
   0  13  12      648.56      707.09     23.15 o 
   1  13  12       55.66       47.37      7.29 o 
   2  13  12      173.45      192.12     10.96 o 
   3  13  12      487.27      479.04     17.15 o 
   4  13  12      165.20      176.72     15.95 o 
   0  14  12      358.64      453.81     18.34 o 
   1   0  13     1189.09     1233.05     13.90 o 
   2   0  13      462.12      428.24      8.40 o 
   3   0  13        5.17        6.96      1.87 o 
   4   0  13      558.86      490.21      9.09 o 
   5   0  13     1081.13     1052.79     17.77 o 
   6   0  13       79.56      105.93      6.74 o 
   7   0  13        1.52        2.91      2.66 o 
   8   0  13      147.17      136.62     12.35 o 
   9   0  13      136.24      132.87     29.28 o 
  10   0  13      187.41      185.89     22.73 o 
  11   0  13      125.26      113.72     20.54 o 
   0   1  13      465.64      430.35      7.26 o 
   1   1  13     1204.32     1301.05     12.43 o 
   2   1  13      656.46      690.78      7.36 o 
   3   1  13        3.39        4.94      1.26 o 
   4   1  13      239.55      240.23      4.68 o 
   5   1  13      144.45      149.77      4.43 o 
   6   1  13       40.94       39.93      3.15 o 
   7   1  13      289.40      262.03      8.68 o 
   8   1  13      126.34      121.68      7.38 o 
   9   1  13      144.52      154.25     11.16 o 
  10   1  13       31.12       38.39     10.06 o 
  11   1  13        4.20        3.42      8.06 o 
   0   2  13     5411.78     5661.19     48.50 o 
   1   2  13      784.82      897.75      9.20 o 
   2   2  13       24.99       45.82      2.41 o 
   3   2  13     1976.84     1991.24     16.32 o 
   4   2  13      459.50      485.09      7.36 o 
   5   2  13      218.02      227.03      5.85 o 
   6   2  13      674.46      653.88     10.11 o 
   7   2  13      473.16      441.75     11.50 o 
   8   2  13      247.12      224.00     11.96 o 
   9   2  13       63.22       50.60      6.85 o 
  10   2  13       39.99       37.14      9.61 o 
  11   2  13        3.68       -1.68      7.81 o 
   0   3  13     1957.59     2460.85     26.06 o 
   1   3  13      768.71      803.46      8.99 o 
   2   3  13      243.61      258.46      4.68 o 
   3   3  13      358.02      378.69      5.51 o 
   4   3  13       89.68       81.89      3.28 o 
   5   3  13      631.23      608.00      9.39 o 
   6   3  13      222.95      191.77      5.19 o 
   7   3  13      104.55       98.43      5.45 o 
   8   3  13      469.13      465.34     12.09 o 
   9   3  13       70.90       76.72      6.58 o 
  10   3  13       32.09       32.28      6.91 o 
  11   3  13       10.43       22.76      8.98 o 
   0   4  13      474.27      432.38      7.80 o 
   1   4  13      124.94      125.94      2.90 o 
   2   4  13       36.96       46.51      2.34 o 
   3   4  13     1709.53     1649.73     14.12 o 
   4   4  13      810.38      720.95     11.63 o 
   5   4  13      192.86      184.78      5.35 o 
   6   4  13      372.07      337.74      8.22 o 
   7   4  13      140.34      135.79      5.87 o 
   8   4  13      155.43      127.63      8.31 o 
   9   4  13        0.43       -0.42      3.71 o 
  10   4  13      269.16      295.17     11.40 o 
  11   4  13       28.33       31.29      8.23 o 
   0   5  13      228.28      192.40      5.21 o 
   1   5  13      219.15      211.16      4.13 o 
   2   5  13      607.59      662.13      7.44 o 
   3   5  13      938.79      957.74     13.58 o 
   4   5  13      862.43      834.06     10.73 o 
   5   5  13      366.58      362.39      7.51 o 
   6   5  13       12.61       12.42      2.78 o 
   7   5  13      579.56      592.89     11.65 o 
   8   5  13       39.05       36.10      7.80 o 
   9   5  13      104.87      110.57      8.61 o 
  10   5  13      157.96      170.40     10.96 o 
   0   6  13     4009.75     3742.89     41.39 o 
   1   6  13      121.17      116.51      3.53 o 
   2   6  13      916.51      891.65      9.54 o 
   3   6  13      701.87      641.09      8.25 o 
   4   6  13     2257.92     2101.63     22.04 o 
   5   6  13       74.86       87.35      4.49 o 
   6   6  13       79.42       76.50      4.74 o 
   7   6  13      609.25      582.92     14.24 o 
   8   6  13      725.37      729.44     16.66 o 
   9   6  13        6.43       -0.24      4.91 o 
  10   6  13       80.54       68.42      8.03 o 
   0   7  13       34.82       37.17      4.36 o 
   1   7  13      555.57      519.54      7.70 o 
   2   7  13     1298.74     1206.94     12.86 o 
   3   7  13      517.82      453.79      8.13 o 
   4   7  13      685.35      605.33     10.08 o 
   5   7  13        7.53        5.94      2.20 o 
   6   7  13       32.61       30.82      3.77 o 
   7   7  13      177.53      167.45      8.09 o 
   8   7  13      190.60      185.18      8.86 o 
   9   7  13       54.19       45.40      6.98 o 
  10   7  13       73.29       71.72      8.35 o 
   0   8  13      321.39      226.73      8.65 o 
   1   8  13      114.53      118.47      4.90 o 
   2   8  13      141.21      111.67      4.45 o 
   3   8  13      103.21       92.35      4.78 o 
   4   8  13      332.06      330.89      8.27 o 
   5   8  13      168.00      169.29      6.16 o 
   6   8  13       44.78       50.55      3.94 o 
   7   8  13      452.85      439.64     12.45 o 
   8   8  13      159.72      170.54      8.96 o 
   9   8  13       46.00       37.34      6.34 o 
   0   9  13      124.71       85.55      6.75 o 
   1   9  13      113.81       96.12      5.03 o 
   2   9  13      104.11       83.53      5.14 o 
   3   9  13       26.82       26.60      3.37 o 
   4   9  13      388.22      374.48      9.16 o 
   5   9  13       24.98       22.56      3.38 o 
   6   9  13       86.45      103.19      8.14 o 
   7   9  13      176.90      158.30      8.73 o 
   8   9  13       35.20       34.83      7.57 o 
   0  10  13      431.12      449.56     13.89 o 
   1  10  13       42.38       27.39      3.55 o 
   2  10  13       95.12       95.73      5.67 o 
   3  10  13        7.79       13.19      3.56 o 
   4  10  13      226.31      248.78      8.53 o 
   5  10  13       23.19       14.72      3.33 o 
   6  10  13      170.89      161.27      8.36 o 
   7  10  13       91.94      100.18     11.25 o 
   8  10  13       85.89       86.66      8.55 o 
   0  11  13      150.17      138.74      8.95 o 
   1  11  13       44.92       29.80      3.72 o 
   2  11  13      104.46      106.07      7.28 o 
   3  11  13      141.03      138.44      7.92 o 
   4  11  13      112.03      121.57      7.58 o 
   5  11  13       95.32      102.69     13.05 o 
   6  11  13       81.58       72.15      7.62 o 
   7  11  13       79.85       81.47      8.27 o 
   0  12  13      367.00      312.65     13.00 o 
   1  12  13      319.44      309.65      9.10 o 
   2  12  13      177.05      206.01      9.83 o 
   3  12  13       61.96       57.30      6.72 o 
   4  12  13       86.59       82.15      7.79 o 
   5  12  13        7.97       15.00      5.54 o 
   0  13  13        0.41        6.76      5.36 o 
   1  13  13      139.44      119.54     11.04 o 
   2  13  13       41.08       51.10      6.71 o 
   3  13  13        8.97       28.51      5.43 o 
   0   0  14     2560.33     2602.40     38.56 o 
   1   0  14      268.59      233.29      5.60 o 
   2   0  14       67.50       70.75      3.64 o 
   3   0  14     2149.96     2022.78     23.63 o 
   4   0  14       49.33       36.49      3.55 o 
   5   0  14        7.76        9.04      3.71 o 
   6   0  14       27.57       31.44      9.62 o 
   7   0  14       14.68       10.40      4.00 o 
   8   0  14       76.99       88.53     10.75 o 
   9   0  14       26.43       50.00      9.38 o 
  10   0  14        3.92       -4.31      8.71 o 
  11   0  14       20.15        0.55     11.89 o 
   0   1  14      183.20      189.81      5.23 o 
   1   1  14      514.43      567.28      6.60 o 
   2   1  14      457.89      459.57      6.63 o 
   3   1  14      302.35      314.46      5.74 o 
   4   1  14      390.88      443.66      7.68 o 
   5   1  14      241.05      234.74      6.77 o 
   6   1  14      296.71      299.02      7.82 o 
   7   1  14      375.81      372.48      8.62 o 
   8   1  14       30.33       25.37      5.58 o 
   9   1  14       25.72       20.26      6.45 o 
  10   1  14       38.95       55.20     11.13 o 
  11   1  14      243.80      224.01     45.82 o 
   0   2  14      174.55      173.50      6.97 o 
   1   2  14      219.89      194.32      4.33 o 
   2   2  14      651.05      696.32      8.50 o 
   3   2  14      614.66      613.58     10.15 o 
   4   2  14      397.75      398.81      7.41 o 
   5   2  14      310.98      301.45      7.88 o 
   6   2  14      352.82      336.02      7.69 o 
   7   2  14      168.11      170.41      7.54 o 
   8   2  14      340.02      320.90     17.19 o 
   9   2  14      489.70      478.76     18.43 o 
  10   2  14       62.34       76.77      9.81 o 
  11   2  14      466.66      496.20     25.59 o 
   0   3  14        8.35       15.91      2.69 o 
   1   3  14     1581.28     1541.69     17.75 o 
   2   3  14      236.83      231.95      4.79 o 
   3   3  14      421.76      389.95      6.37 o 
   4   3  14     1160.08     1140.08     13.46 o 
   5   3  14      208.54      206.91      5.63 o 
   6   3  14      815.25      708.68     10.52 o 
   7   3  14      261.00      228.36      8.25 o 
   8   3  14       69.96       60.71      6.11 o 
   9   3  14      112.68      118.19     14.11 o 
  10   3  14        7.11        9.46      6.60 o 
  11   3  14      137.65      154.53     16.29 o 
   0   4  14      638.14      669.06     11.06 o 
   1   4  14      280.29      326.06      5.24 o 
   2   4  14      279.87      305.44      5.11 o 
   3   4  14     1574.73     1601.94     16.03 o 
   4   4  14      623.55      610.45      8.77 o 
   5   4  14      383.19      367.86      7.94 o 
   6   4  14       13.71        8.49      2.04 o 
   7   4  14       42.35       49.41      4.21 o 
   8   4  14       39.21       31.40      5.31 o 
   9   4  14      108.50      122.74      8.85 o 
  10   4  14       31.82       46.74      9.24 o 
  11   4  14      269.39      274.69     28.26 o 
   0   5  14      773.44      733.15     10.80 o 
   1   5  14     2114.41     2077.56     19.57 o 
   2   5  14     1281.19     1194.62     11.90 o 
   3   5  14     2326.95     2241.35     18.62 o 
   4   5  14      988.83      928.06     11.78 o 
   5   5  14      341.31      359.10      7.36 o 
   6   5  14      548.21      574.12     12.73 o 
   7   5  14       86.06       85.11      5.31 o 
   8   5  14       67.66       59.55      6.59 o 
   9   5  14       81.28       72.65      7.58 o 
  10   5  14      187.96      185.61      9.98 o 
   0   6  14     1489.67     1508.90     20.22 o 
   1   6  14       39.30       24.47      2.45 o 
   2   6  14       49.90       48.70      2.91 o 
   3   6  14      479.63      492.84      8.08 o 
   4   6  14      298.44      272.23      6.62 o 
   5   6  14       30.53       37.07      3.22 o 
   6   6  14       19.59       15.75      3.09 o 
   7   6  14      360.25      364.48      9.58 o 
   8   6  14       99.20      104.38      8.18 o 
   9   6  14      267.22      311.55     15.78 o 
  10   6  14       33.07       31.35      6.61 o 
   0   7  14        4.99        3.99      2.80 o 
   1   7  14      673.40      576.10      8.78 o 
   2   7  14     1138.75     1026.25     12.13 o 
   3   7  14      136.83      121.37      4.93 o 
   4   7  14      318.41      263.05      8.09 o 
   5   7  14      676.88      658.22     10.85 o 
   6   7  14       82.18       95.16      5.40 o 
   7   7  14       38.34       27.65      4.63 o 
   8   7  14      553.47      577.01     14.41 o 
   9   7  14      389.44      413.02     13.93 o 
   0   8  14      274.90      177.56      8.59 o 
   1   8  14      358.34      320.58      8.88 o 
   2   8  14      119.91      132.62      4.86 o 
   3   8  14      328.34      340.73      8.12 o 
   4   8  14      124.37      112.24      5.52 o 
   5   8  14       48.31       48.69      4.05 o 
   6   8  14      131.93      136.13      5.88 o 
   7   8  14      192.92      203.30      9.29 o 
   8   8  14      150.13      157.39      8.77 o 
   9   8  14       63.02       50.60      7.11 o 
   0   9  14      124.43      141.88      8.25 o 
   1   9  14      487.64      474.29      9.65 o 
   2   9  14       13.20       19.10      3.19 o 
   3   9  14      298.69      344.78      8.90 o 
   4   9  14       23.31       16.26      3.31 o 
   5   9  14      417.79      463.66     10.40 o 
   6   9  14        3.83        8.48      2.93 o 
   7   9  14      266.21      296.15     12.24 o 
   8   9  14      100.79       90.97      8.31 o 
   0  10  14      447.23      463.66     21.58 o 
   1  10  14      147.96      135.34      6.04 o 
   2  10  14      116.14      102.57      6.33 o 
   3  10  14       20.49       39.03      4.76 o 
   4  10  14      396.78      381.45     10.29 o 
   5  10  14      158.69      153.33      9.01 o 
   6  10  14       36.15       40.12      4.67 o 
   7  10  14       40.40       38.23      6.47 o 
   0  11  14       33.00       24.71      5.38 o 
   1  11  14       51.00       49.82      4.53 o 
   2  11  14      105.27      102.44      6.69 o 
   3  11  14       89.13       92.61      6.98 o 
   4  11  14      106.08       81.36      7.51 o 
   5  11  14      277.26      291.30     15.96 o 
   6  11  14        0.72       -0.23      4.33 o 
   0  12  14       63.70       50.77      6.70 o 
   1  12  14      152.60      157.78      8.41 o 
   2  12  14       57.92       66.96      6.65 o 
   3  12  14      272.93      334.93     13.07 o 
   4  12  14      254.95      250.80     15.41 o 
   5  12  14       90.25      113.16     10.29 o 
   0  13  14      422.61      416.56     16.91 o 
   1  13  14       35.57       27.70      6.36 o 
   2  13  14       98.79      106.69      8.41 o 
   3  13  14      180.33      202.95     14.48 o 
   1   0  15      245.30      285.33      6.45 o 
   2   0  15       54.76       48.80      3.30 o 
   3   0  15       41.37       37.68      3.28 o 
   4   0  15       52.07       49.99      5.09 o 
   5   0  15        0.59        1.73      3.17 o 
   6   0  15      228.49      180.12     15.19 o 
   7   0  15        8.53       15.09      5.54 o 
   8   0  15        5.06        4.56      6.81 o 
   9   0  15      354.88      356.99     19.22 o 
  10   0  15      221.71      261.15     26.93 o 
  11   0  15       32.02       22.06     14.18 o 
   0   1  15      221.35      260.25      6.24 o 
   1   1  15      303.44      351.72      5.45 o 
   2   1  15       47.19       49.36      2.90 o 
   3   1  15     1537.12     1567.45     14.88 o 
   4   1  15      192.61      150.32      5.00 o 
   5   1  15       42.05       34.06      3.03 o 
   6   1  15      449.52      444.90     10.94 o 
   7   1  15      108.06      107.98      5.67 o 
   8   1  15       27.75       27.22      5.81 o 
   9   1  15      140.00      145.70      9.63 o 
  10   1  15       37.88       22.28      8.95 o 
  11   1  15      110.56      111.47     16.82 o 
   0   2  15      352.95      331.10      9.10 o 
   1   2  15     1050.26      912.57     10.12 o 
   2   2  15      393.89      413.81      6.65 o 
   3   2  15      484.81      511.13      7.99 o 
   4   2  15      494.26      487.51      9.95 o 
   5   2  15       57.60       54.92      4.69 o 
   6   2  15      401.90      390.54      8.53 o 
   7   2  15      666.03      631.97     11.62 o 
   8   2  15       82.46       94.87      9.29 o 
   9   2  15       30.75       34.40      7.58 o 
  10   2  15       17.44       20.83      7.64 o 
  11   2  15      157.68      162.83     16.92 o 
   0   3  15     2823.23     2821.92     39.69 o 
   1   3  15       40.36       44.01      3.18 o 
   2   3  15     1327.69     1308.51     13.01 o 
   3   3  15      197.24      170.68      4.63 o 
   4   3  15      346.12      314.09      6.60 o 
   5   3  15     1382.40     1287.61     16.16 o 
   6   3  15      343.93      303.96      7.29 o 
   7   3  15      420.28      435.88     11.16 o 
   8   3  15      328.02      352.22     17.09 o 
   9   3  15       41.61       31.04      9.69 o 
  10   3  15      327.98      354.10     17.33 o 
  11   3  15       71.98       78.84     13.63 o 
   0   4  15        8.97        7.20      2.72 o 
   1   4  15       34.48       35.09      2.62 o 
   2   4  15      100.73      106.11      3.66 o 
   3   4  15      896.41      832.57      9.82 o 
   4   4  15      110.96       97.11      4.07 o 
   5   4  15       22.86       21.93      2.78 o 
   6   4  15     1169.93     1106.86     14.27 o 
   7   4  15      104.42      102.73      5.53 o 
   8   4  15      519.61      554.88     15.59 o 
   9   4  15       88.77       73.83      8.39 o 
  10   4  15       67.19       73.91     10.17 o 
   0   5  15       62.42       69.68      4.73 o 
   1   5  15       66.60       63.35      3.02 o 
   2   5  15      933.92      883.14     10.25 o 
   3   5  15      829.82      803.00     10.43 o 
   4   5  15      303.85      311.49      7.76 o 
   5   5  15       41.80       60.16      3.77 o 
   6   5  15      285.18      283.56      6.88 o 
   7   5  15       16.97       17.84      3.33 o 
   8   5  15       19.88       14.81      4.62 o 
   9   5  15       20.00       16.07      5.16 o 
  10   5  15      162.39      164.73     10.78 o 
   0   6  15        2.95        8.07      2.87 o 
   1   6  15      533.89      488.46      7.44 o 
   2   6  15      388.04      388.95      6.94 o 
   3   6  15      727.23      684.25      9.80 o 
   4   6  15      440.65      402.98      8.66 o 
   5   6  15      243.85      215.84      6.25 o 
   6   6  15      128.88      133.04      4.98 o 
   7   6  15      287.47      295.16      8.47 o 
   8   6  15        4.14       11.64      4.51 o 
   9   6  15      160.52      139.66      9.94 o 
  10   6  15       15.70       13.97      5.41 o 
   0   7  15        1.37        2.32      2.65 o 
   1   7  15      359.07      384.83      7.82 o 
   2   7  15      157.78      190.59      5.40 o 
   3   7  15      106.56       87.00      4.61 o 
   4   7  15        8.03       12.21      2.89 o 
   5   7  15      245.18      248.17      7.26 o 
   6   7  15       80.48       79.90      4.45 o 
   7   7  15      106.72       96.92      6.33 o 
   8   7  15       86.19       71.85      6.71 o 
   9   7  15       48.50       57.34      7.02 o 
   0   8  15      936.71      923.72     20.13 o 
   1   8  15       13.68       28.72      3.28 o 
   2   8  15       92.50       67.57      4.21 o 
   3   8  15      237.15      256.20      7.28 o 
   4   8  15      127.80      121.92      5.74 o 
   5   8  15      122.52      140.22      6.04 o 
   6   8  15      131.29       99.79      5.10 o 
   7   8  15      442.81      430.14     13.67 o 
   8   8  15       18.21       13.32      4.91 o 
   9   8  15       37.97       39.08      7.26 o 
   0   9  15      233.68      259.05     15.06 o 
   1   9  15      111.67       97.62      5.23 o 
   2   9  15      576.90      591.37     10.91 o 
   3   9  15       86.05      109.60      6.68 o 
   4   9  15      269.69      274.11      8.27 o 
   5   9  15      118.65      149.53      6.86 o 
   6   9  15      269.75      257.34      8.37 o 
   7   9  15       33.65       40.00      6.16 o 
   8   9  15        8.70        7.86      4.74 o 
   0  10  15       43.86       28.30      5.24 o 
   1  10  15       39.27       42.17      4.16 o 
   2  10  15      217.97      209.57      8.41 o 
   3  10  15      205.71      204.34      8.78 o 
   4  10  15      321.41      358.95     11.02 o 
   5  10  15      214.30      217.96      8.40 o 
   6  10  15       48.32       55.18      6.93 o 
   7  10  15      272.34      301.44     12.87 o 
   0  11  15        4.89        3.05      3.91 o 
   1  11  15      262.47      258.92      9.44 o 
   2  11  15      170.39      177.05      8.47 o 
   3  11  15      377.06      369.10     12.88 o 
   4  11  15       54.43       51.18      6.46 o 
   5  11  15      190.61      230.17     11.43 o 
   6  11  15       22.04       33.12      6.08 o 
   0  12  15      480.65      558.18     27.91 o 
   1  12  15       75.38       69.02      6.64 o 
   2  12  15       14.97       15.08      4.50 o 
   3  12  15       35.13       38.68      5.88 o 
   4  12  15      118.44      144.56     10.95 o 
   0  13  15      395.86      425.66     17.45 o 
   1  13  15      128.04      120.38      9.13 o 
   2  13  15       95.47       79.70      7.79 o 
   0   0  16       18.33       17.87      4.81 o 
   1   0  16      312.88      305.15      6.80 o 
   2   0  16       31.56       21.78      3.82 o 
   3   0  16      111.85      119.89      7.04 o 
   4   0  16       97.33      122.37      7.80 o 
   5   0  16       27.50       20.39      4.37 o 
   6   0  16     1465.03     1338.81     53.11 o 
   7   0  16      112.33       81.85      8.30 o 
   8   0  16      224.36      211.13     19.84 o 
   9   0  16      275.24      297.74     20.83 o 
  10   0  16      132.83      131.39     20.96 o 
  11   0  16      328.75      319.46     31.24 o 
   0   1  16        1.13        5.67      2.37 o 
   1   1  16     1052.88      935.77      9.46 o 
   2   1  16      917.54      917.62     10.92 o 
   3   1  16      213.22      178.44      5.83 o 
   4   1  16      918.72      804.13     13.57 o 
   5   1  16      369.91      343.48      9.67 o 
   6   1  16       47.46       43.43      5.56 o 
   7   1  16      485.81      489.43     14.74 o 
   8   1  16       84.24       89.25      8.08 o 
   9   1  16       63.93       55.64      9.43 o 
  10   1  16       33.32       37.15     10.02 o 
  11   1  16        3.89       -3.03      7.63 o 
   0   2  16      184.21      191.77      6.63 o 
   1   2  16     2987.03     2953.37     23.44 o 
   2   2  16      192.83      212.01      5.06 o 
   3   2  16       15.79        4.80      2.05 o 
   4   2  16      130.93      158.86      5.66 o 
   5   2  16      163.68      157.02      5.77 o 
   6   2  16      557.39      507.26     10.84 o 
   7   2  16       86.18       90.98      5.79 o 
   8   2  16      113.83      124.05      8.04 o 
   9   2  16       36.41       38.22      8.13 o 
  10   2  16       42.34       37.11      8.70 o 
   0   3  16     1025.55      924.26     15.65 o 
   1   3  16      895.74      979.12     11.11 o 
   2   3  16      164.03      166.10      4.87 o 
   3   3  16      144.86      137.42      4.67 o 
   4   3  16      168.17      152.53      5.36 o 
   5   3  16      246.20      236.91      7.03 o 
   6   3  16       62.25       74.40      5.12 o 
   7   3  16      307.51      294.81     11.26 o 
   8   3  16      268.71      298.52     11.98 o 
   9   3  16        9.99        8.05      8.07 o 
  10   3  16        4.90       -0.44      5.98 o 
   0   4  16      273.59      269.18      7.93 o 
   1   4  16      502.08      503.99      7.59 o 
   2   4  16      843.70      831.73     10.18 o 
   3   4  16      800.40      855.26     10.73 o 
   4   4  16     1836.64     1737.76     19.14 o 
   5   4  16      177.74      156.53      5.76 o 
   6   4  16      567.16      569.39     12.03 o 
   7   4  16       30.61       37.59      4.77 o 
   8   4  16      517.61      520.69     16.84 o 
   9   4  16       65.89       68.48     16.76 o 
  10   4  16       24.43       16.87      7.76 o 
   0   5  16      651.58      593.62     11.82 o 
   1   5  16      615.80      639.58      8.37 o 
   2   5  16      318.50      337.47      6.37 o 
   3   5  16      604.88      617.53      9.21 o 
   4   5  16      146.01      147.99      5.56 o 
   5   5  16      237.62      225.59      7.54 o 
   6   5  16       33.15       36.47      3.28 o 
   7   5  16      427.18      441.61     10.48 o 
   8   5  16      327.26      329.84     12.63 o 
   9   5  16       21.99       15.87      5.19 o 
  10   5  16      130.49      134.94     17.13 o 
   0   6  16     1916.36     1686.91     22.32 o 
   1   6  16      374.43      358.00      6.70 o 
   2   6  16      362.05      359.19      7.39 o 
   3   6  16      977.82      948.82     12.84 o 
   4   6  16      272.47      250.58      7.06 o 
   5   6  16      581.33      592.73     10.85 o 
   6   6  16      416.53      413.65      8.77 o 
   7   6  16       47.84       46.43      4.42 o 
   8   6  16      293.60      296.33     12.50 o 
   9   6  16      329.40      332.83     15.57 o 
   0   7  16      228.06      241.44      8.78 o 
   1   7  16     1100.46      973.29     12.95 o 
   2   7  16      296.21      275.45      6.38 o 
   3   7  16      808.72      698.58     11.49 o 
   4   7  16       99.03       84.22      5.28 o 
   5   7  16       88.96       87.02      6.03 o 
   6   7  16      168.54      153.93      6.18 o 
   7   7  16      221.38      265.47      9.98 o 
   8   7  16       84.61       81.42      8.29 o 
   9   7  16       35.69       35.48      6.80 o 
   0   8  16      128.41      105.72      7.42 o 
   1   8  16      110.28       89.90      4.93 o 
   2   8  16       24.75       33.89      3.53 o 
   3   8  16      154.96      163.51      6.22 o 
   4   8  16       67.15       63.66      4.69 o 
   5   8  16       82.53       85.16      5.24 o 
   6   8  16        3.72        3.55      2.57 o 
   7   8  16      266.94      295.97     10.85 o 
   8   8  16      197.18      186.39     10.35 o 
   0   9  16        0.34        6.89      3.81 o 
   1   9  16       11.08       11.48      2.87 o 
   2   9  16      275.40      246.52      8.55 o 
   3   9  16      155.49      162.52      7.85 o 
   4   9  16        1.13        3.21      2.84 o 
   5   9  16      416.82      439.56     10.37 o 
   6   9  16      112.35      113.83      6.21 o 
   7   9  16       61.01       57.35      6.81 o 
   0  10  16      247.36      259.74     11.44 o 
   1  10  16      136.35      145.59      6.37 o 
   2  10  16       48.47       43.55      5.01 o 
   3  10  16      241.17      231.73      9.84 o 
   4  10  16       31.92       22.39      4.32 o 
   5  10  16      145.79      165.65      8.76 o 
   6  10  16       40.44       40.64      6.15 o 
   7  10  16       52.36       52.86      9.00 o 
   0  11  16      113.96      128.06      9.57 o 
   1  11  16      296.38      319.91      9.19 o 
   2  11  16        0.17        7.77      3.62 o 
   3  11  16      574.08      568.74     16.13 o 
   4  11  16      170.05      158.84      9.80 o 
   5  11  16      140.84      137.71      9.44 o 
   0  12  16       71.09       65.79     10.30 o 
   1  12  16      100.23       96.21      9.59 o 
   2  12  16      154.26      161.46      9.63 o 
   3  12  16      158.79      155.77     10.00 o 
   4  12  16       61.03       67.54      7.55 o 
   0  13  16      141.25      135.01     24.44 o 
   1   0  17       57.38      112.16      5.75 o 
   2   0  17      407.92      466.07     10.70 o 
   3   0  17      459.77      421.72     12.52 o 
   4   0  17     1560.10     1294.01     26.16 o 
   5   0  17      369.65      357.98     12.65 o 
   6   0  17     1336.49     1368.47     47.76 o 
   7   0  17       62.46       75.49     17.99 o 
   8   0  17      138.08      116.97     18.65 o 
   9   0  17      167.38      137.09     14.00 o 
  10   0  17        0.00       -7.08     11.00 o 
   0   1  17      133.91      143.26      5.98 o 
   1   1  17      270.12      294.00      5.83 o 
   2   1  17      368.80      418.35     11.33 o 
   3   1  17       38.64       40.88      3.85 o 
   4   1  17      860.11      795.77     13.83 o 
   5   1  17     1236.74     1131.26     18.86 o 
   6   1  17      382.24      334.69     11.06 o 
   7   1  17      800.19      800.39     15.96 o 
   8   1  17      294.30      280.52     11.88 o 
   9   1  17       60.80       45.60      7.35 o 
  10   1  17       92.44       95.63     15.40 o 
   0   2  17      909.74      945.88     14.99 o 
   1   2  17     1884.96     1878.82     17.34 o 
   2   2  17      134.87      155.36      4.91 o 
   3   2  17      859.80      850.99     11.45 o 
   4   2  17       20.94       29.36      3.64 o 
   5   2  17      573.00      524.75     11.39 o 
   6   2  17      517.89      516.55     11.33 o 
   7   2  17       41.83       38.11      4.30 o 
   8   2  17      193.75      176.33     12.66 o 
   9   2  17      280.75      280.62     15.67 o 
  10   2  17       57.43       63.86     10.17 o 
   0   3  17       75.92       67.41      5.96 o 
   1   3  17     1825.78     1803.28     17.14 o 
   2   3  17      298.96      267.57      6.08 o 
   3   3  17     1535.13     1547.22     17.59 o 
   4   3  17      535.96      509.39      9.03 o 
   5   3  17      127.85      111.59      5.37 o 
   6   3  17       55.79       56.24      5.22 o 
   7   3  17      341.62      318.61      9.50 o 
   8   3  17       15.87       13.97      5.28 o 
   9   3  17       59.57       51.43     11.07 o 
  10   3  17       96.43       69.25     10.39 o 
   0   4  17      654.63      643.90     12.50 o 
   1   4  17      100.16      112.32      4.34 o 
   2   4  17      516.05      472.56      8.09 o 
   3   4  17      308.19      298.64      6.38 o 
   4   4  17      741.36      714.98     11.44 o 
   5   4  17      219.07      196.40      6.20 o 
   6   4  17      165.03      155.09      5.94 o 
   7   4  17       12.17       23.62      6.16 o 
   8   4  17      274.71      296.28     12.43 o 
   9   4  17      102.98       89.11     13.62 o 
  10   4  17       15.39       14.48      7.50 o 
   0   5  17       22.60       20.21      3.76 o 
   1   5  17      808.64      863.85     11.00 o 
   2   5  17       70.95       75.86      3.75 o 
   3   5  17       43.73       37.95      3.01 o 
   4   5  17       43.86       53.34      3.97 o 
   5   5  17       72.75       86.93      4.75 o 
   6   5  17      537.90      530.74     10.05 o 
   7   5  17      235.33      243.01      8.18 o 
   8   5  17      137.10      108.90      9.41 o 
   9   5  17       42.44       35.90      9.62 o 
   0   6  17       26.27       29.28      4.23 o 
   1   6  17        6.71       15.12      2.64 o 
   2   6  17      336.96      325.34      7.14 o 
   3   6  17       69.06       50.55      3.98 o 
   4   6  17       74.02       66.90      4.43 o 
   5   6  17      588.76      534.04     10.43 o 
   6   6  17       24.78       20.75      3.32 o 
   7   6  17      162.71      171.28      7.54 o 
   8   6  17        5.79        8.22      5.48 o 
   9   6  17      198.15      201.68     15.10 o 
   0   7  17     1169.56     1189.17     21.74 o 
   1   7  17       58.94       57.09      4.32 o 
   2   7  17       97.08       80.31      4.67 o 
   3   7  17      611.66      577.49     10.58 o 
   4   7  17       24.79       27.21      3.50 o 
   5   7  17      169.37      184.54      6.75 o 
   6   7  17        1.98        5.25      2.61 o 
   7   7  17       47.36       41.23      5.41 o 
   8   7  17       13.47       12.92      5.61 o 
   9   7  17       14.26       17.03      6.10 o 
   0   8  17       52.83       52.20      5.72 o 
   1   8  17      253.58      254.00      7.29 o 
   2   8  17      214.37      237.83      7.13 o 
   3   8  17       62.88       70.44      5.39 o 
   4   8  17       29.37       30.55      3.80 o 
   5   8  17      265.07      269.23      8.57 o 
   6   8  17      210.00      215.46      7.33 o 
   7   8  17       16.42       12.48      5.21 o 
   8   8  17       38.90       38.41      6.17 o 
   0   9  17      588.76      576.51     21.70 o 
   1   9  17      141.67      138.24      6.12 o 
   2   9  17       27.50       29.51      4.19 o 
   3   9  17      401.06      395.89     11.43 o 
   4   9  17      402.56      391.13     10.68 o 
   5   9  17       87.06       88.92      5.64 o 
   6   9  17       19.08       30.88      4.80 o 
   7   9  17      172.52      163.93     10.03 o 
   0  10  17       16.25       29.39      6.53 o 
   1  10  17       60.78       55.49      4.72 o 
   2  10  17       63.04       78.49      6.14 o 
   3  10  17      136.94      137.68      7.93 o 
   4  10  17       36.14       38.56      5.93 o 
   5  10  17      165.70      154.61      9.48 o 
   6  10  17       42.33       31.87      6.01 o 
   0  11  17       25.87       17.53      5.05 o 
   1  11  17      431.67      387.83     11.48 o 
   2  11  17      252.08      252.35     14.80 o 
   3  11  17       54.92       63.77      6.99 o 
   4  11  17       18.59       21.01      5.43 o 
   5  11  17       12.42       12.94      4.78 o 
   0  12  17      164.90      175.92     12.26 o 
   1  12  17      263.44      264.33     13.60 o 
   2  12  17       10.23        7.72      5.12 o 
   3  12  17       91.16       93.71      8.53 o 
   0   0  18      410.70      615.44     22.32 o 
   1   0  18      665.64      637.12     16.22 o 
   2   0  18      581.78      539.29     12.68 o 
   3   0  18      606.37      593.73     17.34 o 
   4   0  18      424.27      428.56     14.50 o 
   5   0  18      340.28      336.29     15.43 o 
   6   0  18      767.28      695.61     23.40 o 
   7   0  18        1.68        4.55      7.24 o 
   8   0  18      163.25      167.06      9.96 o 
   9   0  18       10.40       14.80      8.34 o 
  10   0  18       17.46        4.51     10.23 o 
   0   1  18       24.44       42.80      4.47 o 
   1   1  18     1264.74     1278.53     19.28 o 
   2   1  18       58.99       39.74      3.63 o 
   3   1  18     1289.61     1166.83     16.87 o 
   4   1  18      153.13      197.02      9.89 o 
   5   1  18      171.28      157.86      7.29 o 
   6   1  18      161.96      143.30      7.96 o 
   7   1  18      313.97      309.56      9.97 o 
   8   1  18      117.20      119.83      6.88 o 
   9   1  18      118.11      126.04      9.97 o 
  10   1  18      110.69      131.37     12.34 o 
   0   2  18       96.67      102.80      5.97 o 
   1   2  18     1275.44     1397.20     15.06 o 
   2   2  18      123.34      122.96      4.71 o 
   3   2  18      295.21      290.23      7.40 o 
   4   2  18      344.24      325.32      9.02 o 
   5   2  18       17.87       14.79      3.39 o 
   6   2  18      103.07       89.72      6.08 o 
   7   2  18      542.08      521.71     12.74 o 
   8   2  18      144.43      154.22      9.48 o 
   9   2  18        0.28        3.44      5.80 o 
  10   2  18        3.98       -6.21      6.21 o 
   0   3  18      716.55      689.50     14.08 o 
   1   3  18     2340.10     2136.08     20.94 o 
   2   3  18      570.92      554.29      9.47 o 
   3   3  18      170.93      192.37      5.81 o 
   4   3  18       68.84       64.14      4.70 o 
   5   3  18       84.27       86.97      5.57 o 
   6   3  18      148.24      162.97      6.97 o 
   7   3  18       86.99       78.73      5.42 o 
   8   3  18      189.45      196.09     12.46 o 
   9   3  18        7.64        2.93      8.43 o 
  10   3  18       84.02       89.06     11.29 o 
   0   4  18     1047.56      980.18     16.14 o 
   1   4  18       10.22       13.81      2.59 o 
   2   4  18      147.23      186.88      5.58 o 
   3   4  18      427.06      429.45      8.08 o 
   4   4  18      446.84      450.02      9.60 o 
   5   4  18      145.03      158.98      6.11 o 
   6   4  18        5.66       12.05      3.36 o 
   7   4  18      235.25      240.67     11.42 o 
   8   4  18      182.48      199.29     14.68 o 
   9   4  18       13.17        7.05      8.96 o 
   0   5  18        5.06        5.09      3.44 o 
   1   5  18      320.34      312.67      7.06 o 
   2   5  18      143.82      137.94      5.71 o 
   3   5  18        6.96        8.67      2.38 o 
   4   5  18      174.96      198.23      7.03 o 
   5   5  18      595.12      592.20     10.88 o 
   6   5  18       52.82       71.52      4.48 o 
   7   5  18      237.48      222.81      9.60 o 
   8   5  18       28.29       24.18     12.82 o 
   9   5  18       49.32       65.11     13.02 o 
   0   6  18       82.18      109.77      7.13 o 
   1   6  18      146.35      137.58      5.56 o 
   2   6  18      451.17      481.87      8.85 o 
   3   6  18        8.13       10.53      2.66 o 
   4   6  18      214.78      210.13      7.83 o 
   5   6  18      257.93      243.54      7.41 o 
   6   6  18      150.49      161.78      6.24 o 
   7   6  18       27.20       32.36      4.39 o 
   8   6  18       23.71       31.36      9.75 o 
   9   6  18       26.32       33.94      8.08 o 
   0   7  18      361.12      334.39     11.43 o 
   1   7  18      364.20      376.22      8.51 o 
   2   7  18      245.71      231.36      7.09 o 
   3   7  18       27.76       27.17      3.57 o 
   4   7  18      375.28      367.21      9.02 o 
   5   7  18       39.90       39.67      4.03 o 
   6   7  18      150.62      143.42      6.20 o 
   7   7  18      194.86      186.78      8.94 o 
   8   7  18       35.48       29.29      7.68 o 
   0   8  18      248.16      212.10     17.44 o 
   1   8  18      214.04      241.96      7.39 o 
   2   8  18      207.83      203.57      7.41 o 
   3   8  18        3.99        3.25      2.96 o 
   4   8  18       32.37       20.93      3.61 o 
   5   8  18      107.33       95.44      5.68 o 
   6   8  18       27.16       27.66      3.70 o 
   7   8  18       79.84       76.63      7.48 o 
   8   8  18      174.21      176.74     12.80 o 
   0   9  18       79.79       56.05      6.48 o 
   1   9  18       14.67       17.61      3.33 o 
   2   9  18       35.34       43.70      4.85 o 
   3   9  18      134.79      149.37      7.85 o 
   4   9  18      367.73      332.76     10.72 o 
   5   9  18      333.55      319.26     10.48 o 
   6   9  18      190.85      198.39     14.42 o 
   7   9  18       10.12        9.94      4.60 o 
   0  10  18        0.02        0.77      4.15 o 
   1  10  18       38.51       39.83      4.31 o 
   2  10  18       64.30       52.57      5.82 o 
   3  10  18      147.36      121.94      9.58 o 
   4  10  18      206.18      208.43     10.67 o 
   5  10  18      562.60      524.81     15.71 o 
   6  10  18       69.56       61.63      8.57 o 
   0  11  18      102.42       82.30     12.34 o 
   1  11  18      124.87      115.62      8.78 o 
   2  11  18      216.44      250.79     13.09 o 
   3  11  18      110.87      126.51      9.03 o 
   4  11  18       89.14      108.87      8.61 o 
   0  12  18      280.42      259.38     14.27 o 
   1  12  18       25.68       21.82     10.89 o 
   2  12  18       77.60       80.92      8.74 o 
   1   0  19      167.24      128.63     10.41 o 
   2   0  19      289.84      314.23     11.59 o 
   3   0  19      762.20      673.12     18.96 o 
   4   0  19      266.51      254.94     13.66 o 
   5   0  19     1005.44      831.95     26.90 o 
   6   0  19      535.29      509.83     20.96 o 
   7   0  19      129.57      110.20     18.25 o 
   8   0  19        0.01       -1.41      6.73 o 
   9   0  19        1.31       15.28      9.07 o 
  10   0  19      121.21      131.36     22.17 o 
   0   1  19      106.84       88.29      6.98 o 
   1   1  19       56.10       64.93      4.03 o 
   2   1  19     1040.45      924.49     13.22 o 
   3   1  19      345.18      322.72      8.58 o 
   4   1  19      447.35      441.51     10.69 o 
   5   1  19      601.34      572.77     13.66 o 
   6   1  19      297.62      249.25     10.23 o 
   7   1  19       99.75      110.42      7.58 o 
   8   1  19      193.17      195.24      8.15 o 
   9   1  19       34.18       42.20      7.58 o 
  10   1  19      251.39      249.92     16.06 o 
   0   2  19       27.43       39.37      4.44 o 
   1   2  19      191.16      155.29      5.75 o 
   2   2  19     3671.61     3542.08     33.89 o 
   3   2  19      158.58      136.27      6.13 o 
   4   2  19      269.08      270.21      7.96 o 
   5   2  19      193.94      208.73      8.58 o 
   6   2  19     1077.72     1046.46     19.51 o 
   7   2  19       10.32       10.77      3.51 o 
   8   2  19      117.58      117.33      8.90 o 
   9   2  19      137.68      142.77     10.70 o 
  10   2  19       63.98       58.69     11.01 o 
   0   3  19        1.40       -0.90      3.14 o 
   1   3  19      611.90      659.59     10.51 o 
   2   3  19       62.85       76.16      4.39 o 
   3   3  19        7.62        2.91      2.40 o 
   4   3  19      135.68      124.32      6.12 o 
   5   3  19       29.89       20.18      3.65 o 
   6   3  19        4.36        6.34      2.90 o 
   7   3  19       71.94       62.85      5.44 o 
   8   3  19       22.03       15.68      5.95 o 
   9   3  19       10.32       -4.62     21.80 o 
   0   4  19      157.89      149.74      7.93 o 
   1   4  19       59.03       64.83      4.50 o 
   2   4  19     1190.69     1112.68     16.41 o 
   3   4  19       88.48       92.40      4.48 o 
   4   4  19      242.87      264.00      8.37 o 
   5   4  19      265.24      269.59      8.39 o 
   6   4  19       30.29       30.74      3.97 o 
   7   4  19       19.37       19.08      4.37 o 
   8   4  19       30.93       40.55      8.37 o 
   9   4  19       28.98       21.64     10.32 o 
   0   5  19       33.57       59.19      5.90 o 
   1   5  19       72.70       69.12      4.41 o 
   2   5  19      476.32      478.46      9.16 o 
   3   5  19       14.55       19.04      3.16 o 
   4   5  19      313.25      274.44      7.58 o 
   5   5  19      443.12      421.61      9.31 o 
   6   5  19       13.82       22.57      3.57 o 
   7   5  19       67.67       59.07     10.64 o 
   8   5  19       29.28       14.21     12.62 o 
   9   5  19      146.38      154.05     16.90 o 
   0   6  19      169.19      186.51     10.11 o 
   1   6  19      663.79      662.72     11.34 o 
   2   6  19       70.62       64.45      4.39 o 
   3   6  19      449.40      452.71      9.84 o 
   4   6  19       10.09        7.08      2.70 o 
   5   6  19       14.68       16.25      3.18 o 
   6   6  19       93.98      105.45      5.54 o 
   7   6  19      113.01       97.60      9.45 o 
   8   6  19       34.51       38.65     11.35 o 
   0   7  19        0.95        7.78      3.78 o 
   1   7  19       34.68       25.70      3.58 o 
   2   7  19      180.93      169.90      6.43 o 
   3   7  19       44.94       45.03      4.49 o 
   4   7  19        3.38        6.47      2.93 o 
   5   7  19        3.48        4.05      2.74 o 
   6   7  19       40.55       34.31      4.00 o 
   7   7  19      133.72      141.46      8.14 o 
   8   7  19       10.94        9.94      7.09 o 
   0   8  19       71.63       56.39      6.42 o 
   1   8  19      117.39      123.75      5.82 o 
   2   8  19       78.54      102.71      6.44 o 
   3   8  19       19.81       26.61      4.26 o 
   4   8  19       27.88       16.92      3.67 o 
   5   8  19       23.74       20.93      3.95 o 
   6   8  19       35.65       40.30      5.02 o 
   7   8  19      179.64      191.59     10.48 o 
   0   9  19      151.71      182.93      9.99 o 
   1   9  19       99.30      105.33      5.78 o 
   2   9  19      674.51      656.30     14.80 o 
   3   9  19      267.71      252.02      9.77 o 
   4   9  19       52.05       56.20      6.54 o 
   5   9  19       14.19       23.13      4.82 o 
   6   9  19       90.64       86.77      7.11 o 
   0  10  19        2.30        3.02      4.30 o 
   1  10  19       79.69       78.07      5.84 o 
   2  10  19      440.27      468.60     17.01 o 
   3  10  19       21.93       16.67      6.24 o 
   4  10  19      416.40      476.97     14.99 o 
   5  10  19      147.34      141.96      9.45 o 
   0  11  19      444.71      424.82     18.14 o 
   1  11  19      127.02      147.54      9.53 o 
   2  11  19        8.42       17.99      7.52 o 
   3  11  19      231.72      209.96     12.75 o 
   4  11  19      166.14      178.35     10.94 o 
   0   0  20      298.01      288.53     18.72 o 
   1   0  20      221.27      228.83     10.47 o 
   2   0  20       15.56       16.35      4.22 o 
   3   0  20       49.46       59.70      7.19 o 
   4   0  20      545.17      534.28     17.11 o 
   5   0  20        5.79        6.71      4.79 o 
   6   0  20      440.19      492.63     20.84 o 
   7   0  20       96.42       75.31      9.43 o 
   8   0  20        2.34       -0.73      4.41 o 
   9   0  20       45.77       46.86     11.15 o 
   0   1  20      418.74      442.40     13.99 o 
   1   1  20     2250.79     2174.40     24.67 o 
   2   1  20       82.30       80.24      4.96 o 
   3   1  20      213.17      226.31      7.60 o 
   4   1  20      891.56      835.10     15.42 o 
   5   1  20      748.36      742.54     16.09 o 
   6   1  20       14.72        4.78      3.48 o 
   7   1  20       32.46       34.41      4.87 o 
   8   1  20      389.27      436.76     12.66 o 
   9   1  20       15.44        3.50      5.68 o 
   0   2  20      299.34      277.36     11.34 o 
   1   2  20      520.02      492.61      9.78 o 
   2   2  20        7.58        9.49      2.90 o 
   3   2  20      240.76      236.36      8.10 o 
   4   2  20       20.53       15.76      3.41 o 
   5   2  20       53.35       49.59      4.88 o 
   6   2  20      382.50      372.73     11.67 o 
   7   2  20      152.62      136.70      7.60 o 
   8   2  20      208.97      213.57      9.32 o 
   9   2  20       17.26       11.05      6.15 o 
   0   3  20       70.19       51.97      5.71 o 
   1   3  20     2398.73     2290.18     24.22 o 
   2   3  20      194.71      194.47      6.99 o 
   3   3  20      419.25      386.10      9.88 o 
   4   3  20       56.82       49.76      4.66 o 
   5   3  20      324.95      298.09      8.90 o 
   6   3  20      201.83      219.80      9.16 o 
   7   3  20       62.04       58.65      5.73 o 
   8   3  20      136.56      143.56     12.15 o 
   9   3  20        0.93        7.64      8.91 o 
   0   4  20      277.22      253.10     10.00 o 
   1   4  20      206.19      191.85      6.12 o 
   2   4  20       61.96       58.61      4.28 o 
   3   4  20      134.92      130.40      6.02 o 
   4   4  20      123.81      128.84      6.49 o 
   5   4  20      292.02      267.73      8.73 o 
   6   4  20       92.32       73.78      5.35 o 
   7   4  20       94.61       98.48      6.66 o 
   8   4  20      102.98       97.30     11.03 o 
   9   4  20       12.90        4.80      8.85 o 
   0   5  20       12.49        8.57      4.47 o 
   1   5  20       96.52       78.43      4.93 o 
   2   5  20        6.20       11.02      2.88 o 
   3   5  20      266.27      268.61      9.65 o 
   4   5  20      159.24      159.37      7.49 o 
   5   5  20      156.32      162.77      7.29 o 
   6   5  20      255.38      252.28      8.68 o 
   7   5  20      134.27      161.33      8.63 o 
   8   5  20       39.27       31.14      9.10 o 
   0   6  20        1.10        2.60      4.01 o 
   1   6  20      550.47      551.02     11.66 o 
   2   6  20       56.87       54.84      4.51 o 
   3   6  20      137.35      158.15      6.35 o 
   4   6  20      323.42      323.13      8.56 o 
   5   6  20        5.07        9.49      3.24 o 
   6   6  20      219.29      214.40      8.46 o 
   7   6  20      116.52      120.57      9.34 o 
   8   6  20       16.93       16.42      8.40 o 
   0   7  20       14.72       10.34      4.72 o 
   1   7  20       28.60       29.44      3.81 o 
   2   7  20       72.23       74.21      5.14 o 
   3   7  20        1.77        5.90      3.05 o 
   4   7  20        6.56        9.87      3.72 o 
   5   7  20      116.72      111.88      6.00 o 
   6   7  20       13.95       15.66      4.35 o 
   7   7  20      135.07      132.67      8.72 o 
   0   8  20       53.87       34.35      5.54 o 
   1   8  20       23.87       32.68      4.03 o 
   2   8  20       38.61       33.95      5.81 o 
   3   8  20      135.68      117.07      7.21 o 
   4   8  20       44.32       38.67      4.57 o 
   5   8  20        5.36        6.62      3.23 o 
   6   8  20       42.70       39.07      5.28 o 
   7   8  20      162.59      143.90     10.58 o 
   0   9  20      268.82      247.73     11.57 o 
   1   9  20      105.26      109.78      6.01 o 
   2   9  20      164.00      172.74     10.28 o 
   3   9  20      414.28      431.75     17.86 o 
   4   9  20       57.15       59.75      6.58 o 
   5   9  20       70.49       75.11      6.81 o 
   6   9  20      238.98      257.81     14.46 o 
   0  10  20      180.85      200.00     11.03 o 
   1  10  20      530.24      527.87     16.90 o 
   2  10  20       36.76       30.81      5.98 o 
   3  10  20      610.43      605.90     16.71 o 
   4  10  20      138.37      127.56      9.05 o 
   0  11  20      174.05      162.23     11.87 o 
   1  11  20      331.35      317.47     12.73 o 
   2  11  20      187.81      217.93     12.20 o 
   3  11  20      235.95      270.33     16.59 o 
   1   0  21       23.49       33.57      5.64 o 
   2   0  21      726.04      653.75     22.80 o 
   3   0  21      140.34      141.08      9.97 o 
   4   0  21      314.39      307.75     13.46 o 
   5   0  21        0.34        5.74      5.24 o 
   6   0  21      286.85      252.08     15.58 o 
   7   0  21        1.54        0.36      8.61 o 
   8   0  21       40.25       44.58     14.10 o 
   9   0  21      220.20      243.64     19.21 o 
   0   1  21      350.81      335.24     12.60 o 
   1   1  21      191.26      199.29      7.26 o 
   2   1  21     1169.53     1175.94     18.23 o 
   3   1  21       84.82       76.77      5.67 o 
   4   1  21      415.43      439.29     10.42 o 
   5   1  21      223.56      213.61      8.99 o 
   6   1  21      266.03      270.52     11.33 o 
   7   1  21       98.51      113.67      7.37 o 
   8   1  21       99.95      111.10     11.59 o 
   9   1  21      291.31      270.55     14.01 o 
   0   2  21      607.86      597.38     16.86 o 
   1   2  21       54.23       50.15      4.37 o 
   2   2  21      123.84      112.83      6.24 o 
   3   2  21      207.52      215.82      7.82 o 
   4   2  21      357.98      352.49     10.52 o 
   5   2  21       53.32       55.43      5.17 o 
   6   2  21       15.66       10.70      4.39 o 
   7   2  21       38.24       42.83      5.52 o 
   8   2  21       67.73       79.52      8.58 o 
   9   2  21        5.68        4.21      5.93 o 
   0   3  21      257.89      241.65     11.25 o 
   1   3  21      506.41      467.85     10.42 o 
   2   3  21      151.30      145.48      6.49 o 
   3   3  21      226.90      203.34      7.79 o 
   4   3  21       96.29       90.81      5.88 o 
   5   3  21       52.34       59.32      5.05 o 
   6   3  21        3.89        3.73      3.46 o 
   7   3  21      208.22      202.43      9.18 o 
   8   3  21      176.04      205.77     14.27 o 
   9   3  21      263.01      243.80     19.66 o 
   0   4  21       48.71       37.49      5.32 o 
   1   4  21      107.98      118.02      6.08 o 
   2   4  21       77.45       97.18      5.32 o 
   3   4  21        0.66        2.17      2.69 o 
   4   4  21       31.09       22.17      3.75 o 
   5   4  21      103.05      117.71      7.39 o 
   6   4  21       34.60       27.69      4.64 o 
   7   4  21      178.41      171.31      8.48 o 
   8   4  21       60.83       84.62     12.29 o 
   0   5  21      685.16      660.09     18.00 o 
   1   5  21      123.92      104.45      5.60 o 
   2   5  21      458.09      422.14      9.67 o 
   3   5  21      554.09      541.04     12.34 o 
   4   5  21      113.84      125.16      6.81 o 
   5   5  21      115.28      111.47      6.55 o 
   6   5  21       28.62       21.67      4.25 o 
   7   5  21       99.60      111.09      7.51 o 
   8   5  21       62.36       54.71      8.37 o 
   0   6  21      125.99      126.19      9.18 o 
   1   6  21       11.15        7.37      3.10 o 
   2   6  21      154.94      134.36      6.37 o 
   3   6  21      158.60      171.27      7.05 o 
   4   6  21       76.62       69.94      5.76 o 
   5   6  21      264.47      263.38      9.38 o 
   6   6  21      107.80      104.65      7.80 o 
   7   6  21       69.03       62.98      9.19 o 
   0   7  21      218.37      196.27     11.22 o 
   1   7  21       41.96       35.80      4.49 o 
   2   7  21       45.92       51.15      4.84 o 
   3   7  21       50.93       49.73      5.91 o 
   4   7  21      111.67      111.14      6.52 o 
   5   7  21      232.64      236.62      9.69 o 
   6   7  21       37.46       39.24      5.90 o 
   7   7  21       83.93       79.36      7.65 o 
   0   8  21      344.46      315.52     13.83 o 
   1   8  21      701.48      729.99     13.75 o 
   2   8  21      283.68      286.13      9.57 o 
   3   8  21       96.00      118.37      8.14 o 
   4   8  21      551.11      592.62     14.88 o 
   5   8  21      114.83      112.91      7.82 o 
   6   8  21       76.47       72.92      7.47 o 
   0   9  21      334.53      346.56     17.12 o 
   1   9  21       55.22       51.43      5.01 o 
   2   9  21       77.22       84.96      7.06 o 
   3   9  21      124.56      101.22      8.11 o 
   4   9  21       10.98       18.94      5.59 o 
   5   9  21      144.79      140.44      9.36 o 
   0  10  21        0.00       -3.38      4.54 o 
   1  10  21       46.83       48.19      6.31 o 
   2  10  21       75.30       90.59      8.71 o 
   3  10  21      165.68      164.41      9.95 o 
   4  10  21      446.83      484.72     15.42 o 
   0  11  21      274.36      300.64     15.16 o 
   1  11  21       37.72       48.96     10.68 o 
   0   0  22      217.46      238.77     19.66 o 
   1   0  22      146.03      158.80      9.60 o 
   2   0  22      614.81      631.64     19.95 o 
   3   0  22       26.17       35.42      6.57 o 
   4   0  22      143.28      142.82     10.23 o 
   5   0  22        2.33        4.04      7.87 o 
   6   0  22       30.60       21.43      7.45 o 
   7   0  22       29.24       21.06      7.61 o 
   8   0  22       68.38       66.84     16.49 o 
   9   0  22      112.42       94.75     14.02 o 
   0   1  22       18.15       28.12      5.64 o 
   1   1  22      136.12      155.56      6.88 o 
   2   1  22       63.91       68.73      5.74 o 
   3   1  22       16.72       14.56      3.78 o 
   4   1  22      223.83      232.44      8.72 o 
   5   1  22      312.67      300.66     12.24 o 
   6   1  22      105.21      118.27     12.74 o 
   7   1  22      202.93      168.42      8.88 o 
   8   1  22      268.40      287.74     21.18 o 
   9   1  22       52.42       46.24      8.01 o 
   0   2  22       15.20       16.69      4.72 o 
   1   2  22       32.31       32.37      4.40 o 
   2   2  22      150.49      152.74      7.26 o 
   3   2  22       22.72       17.43      3.98 o 
   4   2  22       76.32       79.62      6.10 o 
   5   2  22       79.64       81.64      5.69 o 
   6   2  22      117.86      144.47     11.46 o 
   7   2  22      355.53      355.91     13.48 o 
   8   2  22      233.92      279.78     16.37 o 
   0   3  22        0.48        4.13      3.84 o 
   1   3  22       82.87       98.43      6.82 o 
   2   3  22        4.00        8.32      3.14 o 
   3   3  22       57.29       47.89      4.97 o 
   4   3  22       52.51       32.85      6.12 o 
   5   3  22       11.41       12.49      3.56 o 
   6   3  22      125.64      148.64      8.22 o 
   7   3  22        3.30        5.06      6.19 o 
   8   3  22       82.82      102.06     15.10 o 
   0   4  22      104.57      118.06     10.18 o 
   1   4  22       36.79       33.87      4.31 o 
   2   4  22      427.37      399.30      9.39 o 
   3   4  22       73.45       75.02      5.38 o 
   4   4  22       91.57       81.32      5.95 o 
   5   4  22      219.83      225.45      8.70 o 
   6   4  22       72.41       65.49      5.59 o 
   7   4  22      129.42      134.52     14.84 o 
   8   4  22       65.33       71.13      9.26 o 
   0   5  22      545.28      598.49     25.67 o 
   1   5  22      457.34      467.02     11.16 o 
   2   5  22       37.30       29.45      4.11 o 
   3   5  22      262.99      289.02      9.52 o 
   4   5  22      201.94      194.67      8.21 o 
   5   5  22       48.80       39.15      4.80 o 
   6   5  22       28.55       31.99      5.52 o 
   7   5  22      105.92      114.63     10.33 o 
   8   5  22      276.02      285.97     19.73 o 
   0   6  22        1.11        5.68      4.55 o 
   1   6  22      401.92      399.19     10.70 o 
   2   6  22      127.10      139.62      7.10 o 
   3   6  22      126.62      118.72      7.86 o 
   4   6  22      112.62      107.43      6.82 o 
   5   6  22       40.86       56.31      6.53 o 
   6   6  22       15.97       32.60      6.03 o 
   7   6  22       32.60       30.64      8.06 o 
   0   7  22      115.35      140.91     10.04 o 
   1   7  22      255.63      277.63      9.69 o 
   2   7  22       20.59       23.08      4.30 o 
   3   7  22       67.04       76.93      6.35 o 
   4   7  22      336.21      321.44     13.19 o 
   5   7  22        2.79       -0.64      4.20 o 
   6   7  22      139.80      120.20      9.37 o 
   0   8  22      276.55      288.44     25.97 o 
   1   8  22       45.22       41.87      5.02 o 
   2   8  22       88.19       76.84      6.51 o 
   3   8  22      240.43      280.75     11.46 o 
   4   8  22      250.00      263.80     10.57 o 
   5   8  22       52.02       28.73      6.82 o 
   0   9  22      130.17      101.82      9.87 o 
   1   9  22       65.83       69.81      8.89 o 
   2   9  22      257.81      285.92     11.71 o 
   3   9  22       45.31       62.56     10.13 o 
   4   9  22      161.49      192.87     19.44 o 
   0  10  22      260.80      250.67     23.99 o 
   1  10  22      123.02      108.12     12.74 o 
   2  10  22      279.68      295.30     18.40 o 
   3  10  22       60.76       88.76      8.05 o 
   1   0  23        3.14       12.08      4.77 o 
   2   0  23      277.08      248.38     13.51 o 
   3   0  23      247.58      277.31     16.11 o 
   4   0  23      313.69      329.23     14.66 o 
   5   0  23      308.04      306.92     18.48 o 
   6   0  23      101.43       95.82     11.84 o 
   7   0  23       18.34       14.82     13.24 o 
   8   0  23      495.46      501.46     25.78 o 
   0   1  23       38.96       29.54      6.25 o 
   1   1  23      302.13      339.90      9.60 o 
   2   1  23       45.13       42.99      5.18 o 
   3   1  23       60.22       45.29      5.17 o 
   4   1  23       13.01       13.25      3.60 o 
   5   1  23       46.97       58.06      7.01 o 
   6   1  23       53.87       43.96      6.44 o 
   7   1  23       41.31       42.66      8.82 o 
   8   1  23      205.42      204.50     14.66 o 
   0   2  23       96.20       75.54      7.76 o 
   1   2  23       67.10       94.46      6.33 o 
   2   2  23       18.20       24.59      4.42 o 
   3   2  23       23.39       18.58      4.08 o 
   4   2  23      202.23      190.78      9.56 o 
   5   2  23       70.19       76.77      6.17 o 
   6   2  23      561.03      552.71     24.39 o 
   7   2  23      231.91      233.97     14.84 o 
   8   2  23      140.22      145.34     13.25 o 
   0   3  23       12.25       17.51      5.27 o 
   1   3  23       19.94       20.34      4.09 o 
   2   3  23       89.05       88.31      6.15 o 
   3   3  23       11.21       11.09      3.75 o 
   4   3  23      191.25      173.35      8.31 o 
   5   3  23      156.15      185.86     11.88 o 
   6   3  23       31.54       28.64      6.04 o 
   7   3  23      237.65      258.35     14.50 o 
   8   3  23       55.64       56.32     10.28 o 
   0   4  23       44.70       50.68      7.83 o 
   1   4  23       44.82       42.14      6.04 o 
   2   4  23      179.18      200.15      7.63 o 
   3   4  23       67.64       80.46      6.02 o 
   4   4  23       32.12       29.95      4.55 o 
   5   4  23       54.38       50.94      5.35 o 
   6   4  23      214.92      237.49     12.92 o 
   7   4  23       12.86       18.31      6.82 o 
   0   5  23       91.73       73.69      9.36 o 
   1   5  23       70.16       76.28      6.57 o 
   2   5  23       36.12       35.68      4.53 o 
   3   5  23      195.71      168.59      7.96 o 
   4   5  23        2.94       -1.76      3.38 o 
   5   5  23        6.78        9.10      4.30 o 
   6   5  23       28.92       22.18      5.42 o 
   7   5  23       20.20       28.17      7.25 o 
   0   6  23       60.63       97.18     10.60 o 
   1   6  23      197.36      209.79      8.86 o 
   2   6  23      569.95      573.21     18.19 o 
   3   6  23       91.35      104.67      7.80 o 
   4   6  23      108.20      112.43     10.46 o 
   5   6  23      226.31      213.13     10.21 o 
   6   6  23      531.00      488.71     15.95 o 
   0   7  23     1092.58     1061.88     25.39 o 
   1   7  23      288.99      287.10      9.65 o 
   2   7  23       57.52       75.47      7.83 o 
   3   7  23      298.30      291.18     14.34 o 
   4   7  23        8.50       12.67      6.14 o 
   5   7  23       19.62       11.16      7.52 o 
   6   7  23       45.84       39.79      8.12 o 
   0   8  23       51.06       64.23      8.28 o 
   1   8  23      258.49      303.01     11.56 o 
   2   8  23      147.37      198.70     21.76 o 
   3   8  23      274.50      269.16     14.54 o 
   4   8  23       59.75       62.12      8.88 o 
   5   8  23      655.89      730.94     25.97 o 
   0   9  23      411.05      474.20     20.24 o 
   1   9  23       80.04      102.55     10.51 o 
   2   9  23       52.20       69.83     15.01 o 
   3   9  23      137.75      104.67     11.29 o 
   0  10  23       28.39       20.11     10.33 o 
   1  10  23      119.03      135.56     11.93 o 
   0   0  24      128.26      119.05     13.21 o 
   1   0  24        0.14        0.06      4.84 o 
   2   0  24       46.40       51.43      7.87 o 
   3   0  24      197.36      216.26     16.63 o 
   4   0  24      193.33      213.75     15.25 o 
   5   0  24       25.72        7.11      9.33 o 
   6   0  24      219.37      233.22     26.68 o 
   7   0  24      124.67       87.18     19.19 o 
   8   0  24        8.24        8.00      8.65 o 
   0   1  24      162.03      173.05     10.77 o 
   1   1  24       82.10      110.69      6.83 o 
   2   1  24       64.62       65.02      7.43 o 
   3   1  24       94.66       89.99      6.69 o 
   4   1  24      206.98      210.61     10.01 o 
   5   1  24       26.49       11.99      5.08 o 
   6   1  24       72.54       72.94     12.61 o 
   7   1  24      303.05      318.26     31.54 o 
   8   1  24      104.20      109.03     10.69 o 
   0   2  24       36.33       42.82      6.95 o 
   1   2  24      194.50      216.43      8.72 o 
   2   2  24       19.51       14.00      4.62 o 
   3   2  24       56.46       55.96      5.59 o 
   4   2  24       87.19       95.70      7.64 o 
   5   2  24      128.54      139.96     10.09 o 
   6   2  24        5.49        7.08      6.54 o 
   7   2  24      193.76      158.22     13.22 o 
   0   3  24      288.89      279.39     15.02 o 
   1   3  24       60.86       53.87      5.38 o 
   2   3  24      208.99      209.07      9.26 o 
   3   3  24       58.39       69.16      6.58 o 
   4   3  24       99.03      120.82      7.53 o 
   5   3  24       85.30       84.56      6.79 o 
   6   3  24      232.78      228.87     15.03 o 
   7   3  24      219.06      236.68     15.55 o 
   0   4  24        0.35        8.86      5.65 o 
   1   4  24      159.45      158.82      7.96 o 
   2   4  24      216.22      221.58      9.59 o 
   3   4  24      614.63      580.44     14.58 o 
   4   4  24      208.88      215.80     10.60 o 
   5   4  24      186.04      196.38      9.69 o 
   6   4  24      268.77      251.53     13.73 o 
   7   4  24       13.85        7.95      6.28 o 
   0   5  24        0.00       -6.21      6.21 o 
   1   5  24       23.65       19.70      4.81 o 
   2   5  24      181.52      194.92      9.39 o 
   3   5  24       17.25       11.70      4.55 o 
   4   5  24      451.46      475.11     13.81 o 
   5   5  24       35.69       27.37      6.10 o 
   6   5  24       69.66       66.22      9.19 o 
   0   6  24      202.97      258.42     22.39 o 
   1   6  24       99.93      104.14      7.67 o 
   2   6  24      327.46      306.97     12.66 o 
   3   6  24       48.22       47.54      6.78 o 
   4   6  24       16.93       20.37      5.61 o 
   5   6  24       81.24       99.02      8.81 o 
   6   6  24        6.67       15.16      5.51 o 
   0   7  24       93.96      116.00     14.19 o 
   1   7  24      111.89      123.38      9.69 o 
   2   7  24      139.47      129.11     10.72 o 
   3   7  24      325.77      338.50     16.31 o 
   4   7  24      317.56      320.93     17.08 o 
   5   7  24       42.95       33.28      8.64 o 
   0   8  24       37.95       32.47      7.84 o 
   1   8  24      308.97      327.52     13.79 o 
   2   8  24      162.75      140.19     11.33 o 
   3   8  24      185.17      219.96     13.56 o 
   4   8  24      100.62      119.48     11.20 o 
   0   9  24        5.01       15.94      6.91 o 
   1   9  24       35.58       35.90     13.30 o 
   2   9  24       25.01       39.51     13.93 o 
   1   0  25      338.86      310.96     15.71 o 
   2   0  25       56.76       73.18      9.20 o 
   3   0  25      523.43      507.56     30.26 o 
   4   0  25      329.93      340.63     15.77 o 
   5   0  25        0.12        1.63      6.08 o 
   6   0  25      147.37      121.19     20.68 o 
   7   0  25        0.62        5.70     12.14 o 
   0   1  25       16.64       10.51      4.98 o 
   1   1  25      410.55      413.48     12.69 o 
   2   1  25      331.48      352.60     11.55 o 
   3   1  25      112.66      128.46      7.69 o 
   4   1  25      218.04      204.48     10.14 o 
   5   1  25      205.32      203.46     13.83 o 
   6   1  25       62.08       67.25     12.58 o 
   7   1  25      157.14      161.83     13.88 o 
   0   2  25       42.76       40.51      6.64 o 
   1   2  25       57.27       73.54      6.13 o 
   2   2  25      152.02      165.43      8.64 o 
   3   2  25       36.36       45.22      5.53 o 
   4   2  25      313.56      318.78     12.34 o 
   5   2  25       40.68       47.98      8.90 o 
   6   2  25       53.44       53.50      9.50 o 
   7   2  25       63.51       52.62     15.60 o 
   0   3  25       28.57       23.07      6.88 o 
   1   3  25       51.52       45.95      5.34 o 
   2   3  25       14.76       13.92      4.08 o 
   3   3  25       19.67       15.69      4.24 o 
   4   3  25      169.81      166.03      8.77 o 
   5   3  25       49.48       42.66      9.53 o 
   6   3  25      113.55      113.79     11.79 o 
   7   3  25       53.56       39.87      9.35 o 
   0   4  25        3.88        3.95      5.28 o 
   1   4  25      138.79      132.56     10.37 o 
   2   4  25       66.08       62.95      6.37 o 
   3   4  25       46.48       47.73      5.91 o 
   4   4  25       43.96       43.54      6.38 o 
   5   4  25       77.10       91.99      9.04 o 
   6   4  25       11.27       14.10      7.11 o 
   0   5  25      253.39      226.99     15.25 o 
   1   5  25       62.61       65.77      6.73 o 
   2   5  25       51.74       39.07      5.81 o 
   3   5  25      142.50      127.13     10.48 o 
   4   5  25       95.39       95.28      8.44 o 
   5   5  25        2.46        1.68      7.58 o 
   6   5  25       88.49      104.57     11.84 o 
   0   6  25      429.31      403.69     18.62 o 
   1   6  25      210.07      221.59     10.45 o 
   2   6  25      480.26      492.66     29.72 o 
   3   6  25      156.39      152.17     11.51 o 
   4   6  25      344.94      324.68     15.31 o 
   5   6  25      207.79      203.01     13.17 o 
   0   7  25      176.53      172.36     13.72 o 
   1   7  25       89.16      111.90      9.01 o 
   2   7  25       18.80       25.79      9.99 o 
   3   7  25       60.60       75.15      9.37 o 
   4   7  25       82.10       74.86      9.59 o 
   0   8  25      422.98      494.55     25.73 o 
   1   8  25      427.75      421.84     19.71 o 
   2   8  25      103.35      124.62     11.01 o 
   3   8  25      115.14       97.62     10.24 o 
   0   0  26       22.81       33.22      9.19 o 
   1   0  26      110.16      129.94     11.68 o 
   2   0  26       59.39       75.14      9.66 o 
   3   0  26      272.88      264.02     14.78 o 
   4   0  26      778.14      796.68     31.46 o 
   5   0  26       50.32       68.99     17.86 o 
   6   0  26       86.22       76.06     19.66 o 
   0   1  26      119.52      117.84     10.06 o 
   1   1  26       24.47       18.85      5.74 o 
   2   1  26      176.42      204.66     14.69 o 
   3   1  26      144.61      131.16      8.60 o 
   4   1  26      111.12      140.28      9.65 o 
   5   1  26      143.70      139.30     21.59 o 
   6   1  26      140.09      145.64     20.56 o 
   0   2  26      197.15      215.01     14.14 o 
   1   2  26      231.18      232.96      9.62 o 
   2   2  26       23.68       27.00      5.09 o 
   3   2  26       44.42       34.57      5.33 o 
   4   2  26       99.17       97.92      9.48 o 
   5   2  26      620.07      652.19     23.55 o 
   6   2  26       29.11       29.04      8.69 o 
   0   3  26       12.38       15.84      6.40 o 
   1   3  26       55.37       66.75      6.21 o 
   2   3  26      544.19      582.25     15.28 o 
   3   3  26       14.30        7.60      4.09 o 
   4   3  26        2.79       10.31      5.23 o 
   5   3  26        8.25        8.18      6.75 o 
   6   3  26       42.66       36.98     13.53 o 
   0   4  26       12.40        5.17      6.13 o 
   1   4  26       67.53       69.13      8.36 o 
   2   4  26       24.45       33.11      5.60 o 
   3   4  26        2.27        4.05      4.83 o 
   4   4  26      211.13      205.52     12.14 o 
   5   4  26        9.37       11.57      5.28 o 
   6   4  26       31.99       35.48     12.65 o 
   0   5  26       23.90       21.32      7.51 o 
   1   5  26       71.90       88.74      7.61 o 
   2   5  26       10.99       11.55      6.43 o 
   3   5  26      216.04      198.50     12.70 o 
   4   5  26        2.91       17.92      6.75 o 
   5   5  26      307.12      339.37     15.10 o 
   0   6  26      136.98      136.82     12.93 o 
   1   6  26       70.67       80.43      8.14 o 
   2   6  26       89.20      104.41     21.65 o 
   3   6  26      158.49      178.60     14.00 o 
   4   6  26        7.20       17.46      6.95 o 
   0   7  26        3.56        6.88      7.31 o 
   1   7  26      182.01      212.14     13.27 o 
   2   7  26       44.13       36.31      8.36 o 
   3   7  26       92.92       92.91     11.56 o 
   0   8  26       96.65       63.61     12.46 o 
   1   8  26       56.76       43.54      8.92 o 
   1   0  27       32.35       32.43      7.95 o 
   2   0  27      185.06      221.30     14.34 o 
   3   0  27       11.50       17.64      6.68 o 
   4   0  27       56.91       89.72     19.30 o 
   5   0  27        7.25        0.69     12.17 o 
   6   0  27      127.62      114.08     21.73 o 
   0   1  27       29.01       32.26      7.88 o 
   1   1  27      190.20      202.75     10.03 o 
   2   1  27      149.93      153.42      9.72 o 
   3   1  27      150.99      171.14      9.14 o 
   4   1  27      249.09      269.38     15.59 o 
   5   1  27      320.52      327.85     32.65 o 
   6   1  27      482.51      459.31     20.81 o 
   0   2  27      331.43      315.24     16.78 o 
   1   2  27      269.12      299.87     16.90 o 
   2   2  27      111.71      111.17      8.01 o 
   3   2  27      177.82      147.26     11.00 o 
   4   2  27       64.46       65.33     11.75 o 
   5   2  27      109.57      104.46     14.52 o 
   0   3  27      354.50      319.56     16.92 o 
   1   3  27      586.73      579.97     16.97 o 
   2   3  27      121.97      130.19     12.70 o 
   3   3  27      129.95      120.39      9.08 o 
   4   3  27       13.45       11.17      5.48 o 
   5   3  27      342.20      353.01     21.44 o 
   0   4  27      180.87      204.13     14.76 o 
   1   4  27        3.44        4.71      4.44 o 
   2   4  27       32.48       34.09      6.41 o 
   3   4  27       48.34       42.90      7.83 o 
   4   4  27       27.93       17.44     15.50 o 
   5   4  27       94.64       97.05      9.82 o 
   0   5  27        8.23       19.91      7.23 o 
   1   5  27       20.61       17.69      5.81 o 
   2   5  27      152.60      160.46     13.68 o 
   3   5  27      340.75      370.46     19.24 o 
   4   5  27      114.90      100.11     11.67 o 
   0   6  27        8.53        5.13      7.23 o 
   1   6  27       79.02       84.33      9.33 o 
   2   6  27       77.02       72.62     10.09 o 
   3   6  27      182.22      178.02     28.26 o 
   0   7  27        0.15        3.13     16.77 o 
   1   7  27      191.36      220.71     16.33 o 
   0   0  28      783.77      702.80     42.17 o 
   1   0  28      608.77      652.16     23.90 o 
   2   0  28      175.35      169.78     13.56 o 
   3   0  28      532.26      506.53     36.33 o 
   4   0  28       11.32       18.39     13.88 o 
   5   0  28      134.18      172.53     24.97 o 
   0   1  28        0.59        4.06      6.13 o 
   1   1  28        6.69        6.81      4.50 o 
   2   1  28       10.49       22.72      5.20 o 
   3   1  28      163.45      160.84     19.98 o 
   4   1  28       33.11       39.63     11.25 o 
   5   1  28       67.68       62.48     13.18 o 
   0   2  28       15.41        9.52      6.92 o 
   1   2  28      281.90      287.46     12.56 o 
   2   2  28      239.60      221.41     11.55 o 
   3   2  28      107.36      112.45     12.86 o 
   4   2  28       94.78      101.46     11.46 o 
   5   2  28       80.81       93.28     11.54 o 
   0   3  28     1227.79     1167.99     40.11 o 
   1   3  28       25.92       43.05      6.78 o 
   2   3  28       58.17       58.78      7.43 o 
   3   3  28       52.98       64.18     10.03 o 
   4   3  28       39.15       53.54      7.97 o 
   0   4  28      281.37      275.45     16.78 o 
   1   4  28      431.30      411.78     16.38 o 
   2   4  28      150.35      190.16     14.51 o 
   3   4  28      106.88       99.69     11.46 o 
   4   4  28       66.88       73.90     10.58 o 
   0   5  28        4.44       16.28     16.51 o 
   1   5  28      479.74      511.64     18.58 o 
   2   5  28      125.50      182.78     16.21 o 
   3   5  28       84.66       95.92     11.53 o 
   0   6  28      164.48      136.29     16.38 o 
   1   6  28       52.13       59.25      8.53 o 
   1   0  29      337.42      402.43     19.58 o 
   2   0  29        2.01       11.89      7.91 o 
   3   0  29       83.91      118.72     25.06 o 
   4   0  29        0.42       12.14     12.58 o 
   0   1  29       94.60      116.36     26.63 o 
   1   1  29       11.40       16.86      5.30 o 
   2   1  29      333.86      350.65     15.26 o 
   3   1  29      224.28      218.01     15.14 o 
   4   1  29       96.99       82.91     18.57 o 
   0   2  29      138.78      161.22     14.08 o 
   1   2  29       89.41      120.06     11.31 o 
   2   2  29       72.18       81.11      9.31 o 
   3   2  29      328.87      358.95     22.80 o 
   0   3  29      153.56      150.00     16.20 o 
   1   3  29       53.85       78.33     16.71 o 
   2   3  29       36.10       29.45     10.43 o 
   3   3  29      134.33      156.47     13.82 o 
   0   4  29      641.62      655.73     29.64 o 
   1   4  29      311.80      306.59     15.08 o 
   2   4  29       36.52       37.38      8.95 o 
   0   5  29       25.06       32.43     10.32 o 
   0   0  30       49.17       33.48     14.24 o 
   1   0  30      179.91      217.46     18.69 o 
   2   0  30       34.92       41.13     10.25 o 
   0   1  30      430.96      477.51     35.07 o 
   1   1  30      437.08      484.77     18.24 o 
   2   1  30        1.45       10.36      5.60 o 
   0   2  30       98.53       83.83     13.17 o 
   1   2  30       21.83       31.68      7.22 o 
   2   2  30       35.83       41.95      7.70 o 
   0   3  30      229.94      212.71     18.70 o 
   1   3  30      484.55      522.30     19.10 o 
                                                 
